# Supplementary material for: 2-(Piperidin-1-yl)-6-(1H-pyrrol-1-yl)pyridine-3,5-dicarbonitrile
Source: Acta Crystallogr Sect E Struct Rep Online. 2012 Mar 3;68(Pt 4):o938. doi: 10.1107/S1600536812008586 (PMC3343920; doi:10.1107/S1600536812008586)
Supplement: Supplementary file 1 [file e-68-0o938-sup1.cif]

##############################################################################
#                                                                            #
# This CIF contains the data in a paper accepted for publication in          #
# Acta Crystallographica Section E. It conforms to the requirements of       #
# Notes for Authors for Acta Crystallographica Section E, and has been       #
# peer reviewed under the auspices of the IUCr Commission on Journals.       #
#                                                                            #
# Full details of the Crystallographic Information File format               #
# are given in the paper "The Crystallographic Information File (CIF):       #
# a New Standard Archive File for Crystallography" by S. R. Hall, F. H.      #
# Allen and I. D. Brown [Acta Cryst. (1991), A47, 655-685].                  #
#                                                                            #
# The current version of the core CIF dictionary is obtainable from          #
# ftp://ftp.iucr.org/pub/cif_core.dic.                                       #
#                                                                            #
# Software is freely available for graphical display of the structure(s)     #
# in this CIF. For information consult the CIF software page                 #
# http://www.iucr.org/resources/cif/software.                                #
#                                                                            #
# This file may be used for bona fide research purposes within the           #
# scientific community so long as proper attribution is given to the journal # 
# article from which it was obtained.                                        #
#                                                                            #
##############################################################################
data_global
_audit_creation_method     'PLATON <TABLE ACC> option'
_journal_date_recd_electronic     2012-02-22
_journal_date_accepted     2012-02-26
_journal_name_full     'Acta Crystallographica, Section E'
_journal_year     2012
_journal_volume     68
_journal_issue      4
_journal_page_first     o938
_journal_page_last     o938
_journal_paper_category     QO
_journal_paper_doi     10.1107/S1600536812008586
_journal_coeditor_code     XU5473
_publ_contact_author_name
;
Mehmet Akkurt
;
_publ_contact_author_address
;
     Department of Physics
     Faculty of Sciences
     Erciyes University
     38039 Kayseri
     Turkey
;
_publ_contact_author_email     'akkurt@erciyes.edu.tr'
_publ_contact_author_fax     '+90-352-2076666 extra 33106'
_publ_contact_author_phone     '+90-352-2076666 extra 33106'
_publ_section_title
;
2-(Piperidin-1-yl)-6-(1<i>H</i>-pyrrol-1-yl)pyridine-3,5-dicarbonitrile
;
loop_
    _publ_author_name
    _publ_author_address
    'Horton, Peter N.'
;
School of Chemistry
University of Southampton
Highfield,
Southampton SO17 1BJ,
England
;
    'Mohamed, Shaaban K.'
;
Chemistry and Environmental Science Division
School of Science
Manchester Metropolitan University
England
;
    'Soliman, Ahmed M.'
;
Department of Chemistry
Faculty of Science
Sohag University
Sohag
Egypt
;
    'Abdel-Raheem, Eman M. M.'
;
Department of Chemistry
Faculty of Science
Sohag University
Sohag
Egypt
;
    'Akkurt, Mehmet'
;
     Department of Physics
     Faculty of Sciences
     Erciyes University
     38039 Kayseri
     Turkey
;
data_I
_chemical_name_systematic
;
2-(Piperidin-1-yl)-6-(1<i>H</i>-pyrrol-1-yl)pyridine-3,5-dicarbonitrile
;
_chemical_name_common     ?
_chemical_formula_moiety     'C16 H15 N5'
_chemical_formula_sum     'C16 H15 N5'
_chemical_formula_structural     ?
_chemical_formula_iupac     'C16 H15 N5'
_chemical_formula_weight     277.33
_chemical_melting_point     ?
_symmetry_cell_setting     monoclinic
_symmetry_space_group_name_H-M     'P 21/c'
_symmetry_space_group_name_Hall     '-P 2ybc'
loop_
    _symmetry_equiv_pos_site_id
    _symmetry_equiv_pos_as_xyz
    1 x,y,z
    2 -x,1/2+y,1/2-z
    3 -x,-y,-z
    4 x,1/2-y,1/2+z
_cell_length_a     11.9372(16)
_cell_length_b     6.6919(8)
_cell_length_c     17.158(2)
_cell_angle_alpha     90
_cell_angle_beta     92.280(7)
_cell_angle_gamma     90
_cell_volume     1369.5(3)
_cell_formula_units_Z     4
_cell_measurement_reflns_used     4756
_cell_measurement_theta_min     3.3
_cell_measurement_theta_max     27.5
_cell_measurement_temperature     100(2)
_exptl_crystal_description     Lath
_exptl_crystal_colour     Colourless
_exptl_crystal_size_max     0.32
_exptl_crystal_size_mid     0.04
_exptl_crystal_size_min     0.02
_exptl_crystal_size_rad     ?
_exptl_crystal_density_diffrn     1.345
_exptl_crystal_density_meas     ?
_exptl_crystal_density_method     'Not Measured'
_exptl_crystal_F_000     584
_exptl_absorpt_coefficient_mu     0.085
_exptl_absorpt_correction_type     multi-scan
_exptl_absorpt_process_details
;
(<i>CrystalClear-SM Expert</i>; Rigaku, 2011)
;
_exptl_absorpt_correction_T_min     0.973
_exptl_absorpt_correction_T_max     0.998
_exptl_special_details
;
<i>CrystalClear-SM Expert</i>
;
_diffrn_ambient_temperature     100(2)
_diffrn_radiation_type     MoK\a
_diffrn_radiation_wavelength     0.71073
_diffrn_radiation_monochromator     'Confocal'
_diffrn_measurement_device_type
;
Rigaku Saturn724+
;
_diffrn_measurement_device
;
AFC12 (Right): Kappa 3 circle
;
_diffrn_measurement_method     'profile data from \w-scans'
_diffrn_detector_area_resol_mean     28.5714
_diffrn_reflns_number     7877
_diffrn_reflns_av_R_equivalents     0.0953
_diffrn_reflns_av_sigmaI/netI     0.1434
_diffrn_reflns_theta_min     3.27
_diffrn_reflns_theta_max     27.48
_diffrn_reflns_theta_full     27.48
_diffrn_measured_fraction_theta_max     0.983
_diffrn_measured_fraction_theta_full     0.983
_diffrn_reflns_limit_h_min     -15
_diffrn_reflns_limit_h_max     15
_diffrn_reflns_limit_k_min     -7
_diffrn_reflns_limit_k_max     8
_diffrn_reflns_limit_l_min     -21
_diffrn_reflns_limit_l_max     22
_diffrn_reflns_reduction_process
;
;
_diffrn_standards_number     ?
_diffrn_standards_interval_count     ?
_diffrn_standards_interval_time     ?
_diffrn_standards_decay_%     ?
_refine_special_details
;
Refinement on <i>F</i>^2^ for ALL reflections except those flagged by the user
for potential systematic errors. Weighted <i>R</i>-factors <i>wR</i> and all
goodnesses of fit <i>S</i> are based on <i>F</i>^2^, conventional
<i>R</i>-factors <i>R</i> are based on <i>F</i>, with <i>F</i> set to zero for
negative <i>F</i>^2^. The observed criterion of <i>F</i>^2^ > \s(<i>F</i>^2^)
is used only for calculating -<i>R</i>-factor-obs <i>etc</i>. and is not
relevant to the choice of reflections for refinement. <i>R</i>-factors based
on <i>F</i>^2^ are statistically about twice as large as those based on
<i>F</i>, and <i>R</i>-factors based on ALL data will be even larger.
;
_reflns_number_total     3098
_reflns_number_gt     1503
_reflns_threshold_expression     I>2\s(I)
_refine_ls_structure_factor_coef     Fsqd
_refine_ls_matrix_type     full
_refine_ls_R_factor_all     0.1665
_refine_ls_R_factor_gt     0.0725
_refine_ls_wR_factor_gt     0.1149
_refine_ls_wR_factor_ref     0.1404
_refine_ls_goodness_of_fit_ref     0.956
_refine_ls_restrained_S_all     0.956
_refine_ls_number_reflns     3098
_refine_ls_number_parameters     190
_refine_ls_number_restraints     0
_refine_ls_number_constraints     ?
_refine_ls_hydrogen_treatment     constr
_refine_ls_weighting_scheme     calc
_refine_ls_weighting_details
                 'calc w=1/[\s^2^(Fo^2^)+(0.0431P)^2^] where P=(Fo^2^+2Fc^2^)/3'
_atom_sites_solution_hydrogens     geom
_atom_sites_solution_primary     direct
_atom_sites_solution_secondary     difmap
_refine_ls_shift/su_max     0.000
_refine_ls_shift/su_mean     0.000
_refine_diff_density_max     0.212
_refine_diff_density_min     -0.236
_refine_ls_extinction_method     'none'
_refine_ls_abs_structure_details     ?
_refine_ls_abs_structure_Flack     .
loop_
    _atom_type_symbol
    _atom_type_description
    _atom_type_scat_dispersion_real
    _atom_type_scat_dispersion_imag
    _atom_type_scat_source
    C C 0.0033 0.0016 ' International Tables Vol C Tables 4.2.6.8 and 6.1.1.4'
    H H 0.0000 0.0000 ' International Tables Vol C Tables 4.2.6.8 and 6.1.1.4'
    N N 0.0061 0.0033 ' International Tables Vol C Tables 4.2.6.8 and 6.1.1.4'
_computing_data_collection
;
<i>CrystalClear-SM Expert</i> (Rigaku, 2011)
;
_computing_cell_refinement
;
<i>CrystalClear-SM Expert</i> (Rigaku, 2011)
;
_computing_data_reduction
;
<i>CrystalClear-SM Expert</i> (Rigaku, 2011)
;
_computing_structure_solution     'SIR-2004 (Altomare <i>et al.</i>, 1999)'
_computing_structure_refinement     'SHELXL97 (Sheldrick, 2008)'
_computing_molecular_graphics
                  'ORTEP-3 for Windows (Farrugia, 1997) and PLATON (Spek, 2009)'
_computing_publication_material
                                'WinGX (Farrugia, 1999) and PLATON (Spek, 2009)'
loop_
    _atom_site_type_symbol
    _atom_site_label
    _atom_site_fract_x
    _atom_site_fract_y
    _atom_site_fract_z
    _atom_site_U_iso_or_equiv
    _atom_site_thermal_displace_type
    _atom_site_calc_flag
    _atom_site_refinement_flags
    _atom_site_occupancy
    _atom_site_disorder_assembly
    _atom_site_disorder_group
    N N1 0.57393(18) 0.2530(3) 0.06283(13) 0.0173(7) Uani d . 1.000 . .
    N N2 0.38710(18) 0.2792(3) 0.03066(13) 0.0168(7) Uani d . 1.000 . .
    N N3 0.75463(17) 0.2158(3) 0.11176(13) 0.0192(7) Uani d . 1.000 . .
    N N4 0.3876(2) 0.2027(4) -0.19418(14) 0.0312(9) Uani d . 1.000 . .
    N N5 0.9243(2) 0.2228(3) -0.06919(14) 0.0262(8) Uani d . 1.000 . .
    C C1 0.4966(2) 0.2520(4) 0.00532(16) 0.0169(9) Uani d . 1.000 . .
    C C2 0.5227(2) 0.2225(4) -0.07288(15) 0.0150(8) Uani d . 1.000 . .
    C C3 0.6365(2) 0.2034(4) -0.08826(15) 0.0180(9) Uani d . 1.000 . .
    C C4 0.7185(2) 0.2039(4) -0.02904(15) 0.0167(9) Uani d . 1.000 . .
    C C5 0.6829(2) 0.2212(4) 0.04902(15) 0.0153(8) Uani d . 1.000 . .
    C C6 0.4457(2) 0.2118(4) -0.13900(16) 0.0209(9) Uani d . 1.000 . .
    C C7 0.8327(2) 0.2111(4) -0.05098(15) 0.0174(9) Uani d . 1.000 . .
    C C8 0.2865(2) 0.2905(4) -0.01382(17) 0.0207(9) Uani d . 1.000 . .
    C C9 0.2014(2) 0.3079(4) 0.03534(16) 0.0206(9) Uani d . 1.000 . .
    C C10 0.2483(2) 0.3078(4) 0.11287(16) 0.0199(9) Uani d . 1.000 . .
    C C11 0.3609(2) 0.2903(4) 0.10890(16) 0.0191(9) Uani d . 1.000 . .
    C C12 0.7216(2) 0.2875(4) 0.18847(16) 0.0250(9) Uani d . 1.000 . .
    C C13 0.8159(2) 0.4145(4) 0.22429(17) 0.0255(10) Uani d . 1.000 . .
    C C14 0.9264(2) 0.3013(4) 0.22895(17) 0.0263(10) Uani d . 1.000 . .
    C C15 0.9552(2) 0.2224(4) 0.14853(17) 0.0233(9) Uani d . 1.000 . .
    C C16 0.8582(2) 0.0981(4) 0.11522(16) 0.0212(9) Uani d . 1.000 . .
    H H3 0.65750 0.19000 -0.13960 0.0220 Uiso c R 1.000 . .
    H H8 0.27940 0.28670 -0.06800 0.0250 Uiso c R 1.000 . .
    H H9 0.12570 0.31800 0.02100 0.0250 Uiso c R 1.000 . .
    H H10 0.20860 0.31800 0.15830 0.0240 Uiso c R 1.000 . .
    H H11 0.41200 0.28630 0.15120 0.0230 Uiso c R 1.000 . .
    H H12A 0.70700 0.17480 0.22220 0.0300 Uiso c R 1.000 . .
    H H12B 0.65350 0.36630 0.18270 0.0300 Uiso c R 1.000 . .
    H H13A 0.79650 0.45540 0.27630 0.0310 Uiso c R 1.000 . .
    H H13B 0.82440 0.53410 0.19310 0.0310 Uiso c R 1.000 . .
    H H14A 0.92100 0.19040 0.26500 0.0320 Uiso c R 1.000 . .
    H H14B 0.98570 0.38940 0.24850 0.0320 Uiso c R 1.000 . .
    H H15A 0.96940 0.33340 0.11390 0.0280 Uiso c R 1.000 . .
    H H15B 1.02240 0.14110 0.15290 0.0280 Uiso c R 1.000 . .
    H H16A 0.87490 0.05300 0.06320 0.0250 Uiso c R 1.000 . .
    H H16B 0.84820 -0.01880 0.14760 0.0250 Uiso c R 1.000 . .
loop_
    _atom_site_aniso_label
    _atom_site_aniso_U_11
    _atom_site_aniso_U_22
    _atom_site_aniso_U_33
    _atom_site_aniso_U_12
    _atom_site_aniso_U_13
    _atom_site_aniso_U_23
    N1 0.0151(12) 0.0199(13) 0.0168(13) -0.0004(10) -0.0007(10) 0.0011(10)
    N2 0.0133(11) 0.0187(12) 0.0183(13) 0.0017(10) 0.0011(9) -0.0014(10)
    N3 0.0146(12) 0.0250(13) 0.0179(13) 0.0045(10) 0.0004(10) -0.0054(11)
    N4 0.0255(14) 0.0450(17) 0.0230(15) 0.0032(13) -0.0010(12) -0.0044(13)
    N5 0.0203(14) 0.0315(15) 0.0267(15) 0.0043(12) 0.0014(11) -0.0003(12)
    C1 0.0169(14) 0.0124(15) 0.0213(16) -0.0017(11) 0.0012(12) 0.0013(11)
    C2 0.0158(14) 0.0143(15) 0.0146(14) -0.0008(12) -0.0030(11) 0.0021(11)
    C3 0.0235(15) 0.0159(15) 0.0149(15) -0.0011(13) 0.0049(12) -0.0010(12)
    C4 0.0178(15) 0.0158(15) 0.0166(15) -0.0001(13) 0.0006(12) 0.0003(12)
    C5 0.0144(14) 0.0155(15) 0.0161(15) -0.0038(12) 0.0009(11) -0.0011(11)
    C6 0.0185(15) 0.0262(16) 0.0183(15) 0.0012(13) 0.0038(13) 0.0002(13)
    C7 0.0212(15) 0.0182(15) 0.0126(15) 0.0034(13) -0.0012(12) 0.0007(12)
    C8 0.0187(15) 0.0206(16) 0.0227(16) 0.0008(13) -0.0016(12) 0.0012(13)
    C9 0.0162(15) 0.0227(16) 0.0229(17) -0.0004(13) 0.0025(12) -0.0010(13)
    C10 0.0185(15) 0.0186(16) 0.0231(16) -0.0027(12) 0.0065(12) 0.0003(13)
    C11 0.0198(15) 0.0214(15) 0.0160(15) -0.0013(13) 0.0003(12) -0.0010(13)
    C12 0.0184(15) 0.0321(17) 0.0243(17) -0.0003(14) 0.0000(12) -0.0095(14)
    C13 0.0227(17) 0.0302(18) 0.0233(17) 0.0015(14) -0.0017(13) -0.0052(14)
    C14 0.0215(16) 0.0304(18) 0.0268(17) -0.0030(14) -0.0022(13) -0.0068(15)
    C15 0.0157(15) 0.0266(17) 0.0278(17) -0.0013(13) 0.0019(12) -0.0004(14)
    C16 0.0186(15) 0.0251(16) 0.0199(17) 0.0039(13) 0.0016(13) -0.0002(12)
_geom_special_details
;
Bond distances, angles <i>etc</i>. have been calculated using the rounded
fractional coordinates. All su's are estimated from the variances of the
(full) variance-covariance matrix. The cell e.s.d.'s are taken into account in
the estimation of distances, angles and torsion angles
;
loop_
    _geom_bond_atom_site_label_1
    _geom_bond_atom_site_label_2
    _geom_bond_site_symmetry_1
    _geom_bond_site_symmetry_2
    _geom_bond_distance
    _geom_bond_publ_flag
    N1 C1 . . 1.324(3) no
    N1 C5 . . 1.348(3) no
    N2 C1 . . 1.406(3) no
    N2 C8 . . 1.399(3) no
    N2 C11 . . 1.392(4) no
    N3 C5 . . 1.349(3) no
    N3 C12 . . 1.470(3) no
    N3 C16 . . 1.465(3) no
    N4 C6 . . 1.153(4) no
    N5 C7 . . 1.152(3) no
    C1 C2 . . 1.403(4) no
    C2 C3 . . 1.400(3) no
    C2 C6 . . 1.433(4) no
    C3 C4 . . 1.383(4) no
    C4 C5 . . 1.426(4) no
    C4 C7 . . 1.429(3) no
    C8 C9 . . 1.351(4) no
    C9 C10 . . 1.423(4) no
    C10 C11 . . 1.354(3) no
    C12 C13 . . 1.521(4) no
    C13 C14 . . 1.520(3) no
    C14 C15 . . 1.529(4) no
    C15 C16 . . 1.519(4) no
    C3 H3 . . 0.9300 no
    C8 H8 . . 0.9300 no
    C9 H9 . . 0.9300 no
    C10 H10 . . 0.9300 no
    C11 H11 . . 0.9300 no
    C12 H12A . . 0.9700 no
    C12 H12B . . 0.9700 no
    C13 H13A . . 0.9700 no
    C13 H13B . . 0.9700 no
    C14 H14A . . 0.9700 no
    C14 H14B . . 0.9700 no
    C15 H15A . . 0.9700 no
    C15 H15B . . 0.9700 no
    C16 H16A . . 0.9700 no
    C16 H16B . . 0.9700 no
loop_
    _geom_angle_atom_site_label_1
    _geom_angle_atom_site_label_2
    _geom_angle_atom_site_label_3
    _geom_angle_site_symmetry_1
    _geom_angle_site_symmetry_2
    _geom_angle_site_symmetry_3
    _geom_angle
    _geom_angle_publ_flag
    C1 N1 C5 . . . 121.1(2) no
    C1 N2 C8 . . . 128.8(2) no
    C1 N2 C11 . . . 123.5(2) no
    C8 N2 C11 . . . 107.6(2) no
    C5 N3 C12 . . . 121.4(2) no
    C5 N3 C16 . . . 123.7(2) no
    C12 N3 C16 . . . 113.3(2) no
    N1 C1 N2 . . . 113.5(2) no
    N1 C1 C2 . . . 122.6(2) no
    N2 C1 C2 . . . 124.0(2) no
    C1 C2 C3 . . . 116.6(2) no
    C1 C2 C6 . . . 127.2(2) no
    C3 C2 C6 . . . 116.3(2) no
    C2 C3 C4 . . . 121.7(2) no
    C3 C4 C5 . . . 117.5(2) no
    C3 C4 C7 . . . 117.5(2) no
    C5 C4 C7 . . . 124.6(2) no
    N1 C5 N3 . . . 116.8(2) no
    N1 C5 C4 . . . 120.2(2) no
    N3 C5 C4 . . . 123.0(2) no
    N4 C6 C2 . . . 177.1(3) no
    N5 C7 C4 . . . 178.0(3) no
    N2 C8 C9 . . . 108.3(2) no
    C8 C9 C10 . . . 107.8(2) no
    C9 C10 C11 . . . 107.9(2) no
    N2 C11 C10 . . . 108.3(2) no
    N3 C12 C13 . . . 108.9(2) no
    C12 C13 C14 . . . 111.7(2) no
    C13 C14 C15 . . . 110.5(2) no
    C14 C15 C16 . . . 109.5(2) no
    N3 C16 C15 . . . 110.5(2) no
    C2 C3 H3 . . . 119.00 no
    C4 C3 H3 . . . 119.00 no
    N2 C8 H8 . . . 126.00 no
    C9 C8 H8 . . . 126.00 no
    C8 C9 H9 . . . 126.00 no
    C10 C9 H9 . . . 126.00 no
    C9 C10 H10 . . . 126.00 no
    C11 C10 H10 . . . 126.00 no
    N2 C11 H11 . . . 126.00 no
    C10 C11 H11 . . . 126.00 no
    N3 C12 H12A . . . 110.00 no
    N3 C12 H12B . . . 110.00 no
    C13 C12 H12A . . . 110.00 no
    C13 C12 H12B . . . 110.00 no
    H12A C12 H12B . . . 108.00 no
    C12 C13 H13A . . . 109.00 no
    C12 C13 H13B . . . 109.00 no
    C14 C13 H13A . . . 109.00 no
    C14 C13 H13B . . . 109.00 no
    H13A C13 H13B . . . 108.00 no
    C13 C14 H14A . . . 110.00 no
    C13 C14 H14B . . . 110.00 no
    C15 C14 H14A . . . 110.00 no
    C15 C14 H14B . . . 110.00 no
    H14A C14 H14B . . . 108.00 no
    C14 C15 H15A . . . 110.00 no
    C14 C15 H15B . . . 110.00 no
    C16 C15 H15A . . . 110.00 no
    C16 C15 H15B . . . 110.00 no
    H15A C15 H15B . . . 108.00 no
    N3 C16 H16A . . . 110.00 no
    N3 C16 H16B . . . 110.00 no
    C15 C16 H16A . . . 110.00 no
    C15 C16 H16B . . . 110.00 no
    H16A C16 H16B . . . 108.00 no
loop_
    _geom_torsion_atom_site_label_1
    _geom_torsion_atom_site_label_2
    _geom_torsion_atom_site_label_3
    _geom_torsion_atom_site_label_4
    _geom_torsion_site_symmetry_1
    _geom_torsion_site_symmetry_2
    _geom_torsion_site_symmetry_3
    _geom_torsion_site_symmetry_4
    _geom_torsion
    _geom_torsion_publ_flag
    C5 N1 C1 N2 . . . . 177.4(2) no
    C5 N1 C1 C2 . . . . -1.4(4) no
    C1 N1 C5 N3 . . . . -177.0(2) no
    C1 N1 C5 C4 . . . . 5.8(4) no
    C8 N2 C1 N1 . . . . 178.4(2) no
    C11 N2 C1 C2 . . . . 174.0(2) no
    C1 N2 C8 C9 . . . . 177.1(2) no
    C1 N2 C11 C10 . . . . -177.3(2) no
    C8 N2 C11 C10 . . . . 0.0(3) no
    C8 N2 C1 C2 . . . . -2.8(4) no
    C11 N2 C8 C9 . . . . 0.0(3) no
    C11 N2 C1 N1 . . . . -4.8(3) no
    C5 N3 C16 C15 . . . . 134.0(2) no
    C12 N3 C5 N1 . . . . -14.1(3) no
    C12 N3 C16 C15 . . . . -60.3(3) no
    C16 N3 C5 C4 . . . . -32.4(4) no
    C5 N3 C12 C13 . . . . -135.4(2) no
    C16 N3 C12 C13 . . . . 58.5(3) no
    C16 N3 C5 N1 . . . . 150.5(2) no
    C12 N3 C5 C4 . . . . 163.0(2) no
    N2 C1 C2 C3 . . . . 178.3(2) no
    N2 C1 C2 C6 . . . . -1.0(4) no
    N1 C1 C2 C6 . . . . 177.7(3) no
    N1 C1 C2 C3 . . . . -3.0(4) no
    C1 C2 C3 C4 . . . . 3.0(4) no
    C6 C2 C3 C4 . . . . -177.6(3) no
    C2 C3 C4 C7 . . . . -171.7(3) no
    C2 C3 C4 C5 . . . . 1.1(4) no
    C3 C4 C5 N1 . . . . -5.5(4) no
    C7 C4 C5 N3 . . . . -10.5(4) no
    C3 C4 C5 N3 . . . . 177.4(2) no
    C7 C4 C5 N1 . . . . 166.6(2) no
    N2 C8 C9 C10 . . . . 0.0(3) no
    C8 C9 C10 C11 . . . . 0.0(3) no
    C9 C10 C11 N2 . . . . 0.0(3) no
    N3 C12 C13 C14 . . . . -55.5(3) no
    C12 C13 C14 C15 . . . . 55.1(3) no
    C13 C14 C15 C16 . . . . -54.7(3) no
    C14 C15 C16 N3 . . . . 56.7(3) no
loop_
    _geom_hbond_atom_site_label_D
    _geom_hbond_atom_site_label_H
    _geom_hbond_atom_site_label_A
    _geom_hbond_site_symmetry_A
    _geom_hbond_distance_DH
    _geom_hbond_distance_HA
    _geom_hbond_distance_DA
    _geom_hbond_angle_DHA
    _geom_hbond_publ_flag
    C12 H12B N1 . 0.97 2.36 2.740(3) 103 no
_iucr_refine_instructions_details
;
TITL EM-104 P21/c        R = 0.07
CELL  0.71073  11.9372   6.6919  17.1580   90.000   92.280   90.000
ZERR     4.00   0.0016   0.0008   0.0020    0.000    0.007    0.000
LATT   1
SYMM  - X, 1/2 + Y, 1/2 - Z
SFAC  C    H    N
UNIT  64   60   20
MERG   2
OMIT     1   3  10
OMIT    -4   6  14
FMAP   2
PLAN   5
ACTA
LIST   4
SIZE   0.02   0.04   0.32
L.S.  13
WGHT    0.043100
FVAR       0.13457
C1    1    0.496625    0.252042    0.005323    11.00000    0.01688    0.01241 =
         0.02132    0.00125    0.00124   -0.00169
C2    1    0.522671    0.222542   -0.072879    11.00000    0.01583    0.01432 =
         0.01463    0.00211   -0.00303   -0.00082
C3    1    0.636481    0.203408   -0.088262    11.00000    0.02346    0.01585 =
         0.01495   -0.00098    0.00487   -0.00107
AFIX  43
H3    2    0.657459    0.190026   -0.139623    11.00000   -1.20000
AFIX   0
C4    1    0.718463    0.203904   -0.029040    11.00000    0.01785    0.01579 =
         0.01657    0.00025    0.00059   -0.00010
C5    1    0.682877    0.221212    0.049025    11.00000    0.01437    0.01546 =
         0.01606   -0.00111    0.00086   -0.00376
C6    1    0.445695    0.211755   -0.138997    11.00000    0.01855    0.02615 =
         0.01830    0.00017    0.00379    0.00124
C7    1    0.832743    0.211061   -0.050978    11.00000    0.02122    0.01824 =
         0.01259    0.00066   -0.00119    0.00339
C8    1    0.286489    0.290492   -0.013818    11.00000    0.01873    0.02057 =
         0.02267    0.00120   -0.00165    0.00078
AFIX  43
H8    2    0.279397    0.286666   -0.067972    11.00000   -1.20000
AFIX   0
C9    1    0.201449    0.307850    0.035337    11.00000    0.01619    0.02270 =
         0.02294   -0.00099    0.00255   -0.00035
AFIX  43
H9    2    0.125699    0.318022    0.021029    11.00000   -1.20000
AFIX   0
C10   1    0.248263    0.307818    0.112872    11.00000    0.01849    0.01855 =
         0.02315    0.00033    0.00648   -0.00267
AFIX  43
H10   2    0.208558    0.318033    0.158251    11.00000   -1.20000
AFIX   0
C11   1    0.360880    0.290281    0.108895    11.00000    0.01978    0.02137 =
         0.01604   -0.00095    0.00027   -0.00128
AFIX  43
H11   2    0.412008    0.286284    0.151203    11.00000   -1.20000
AFIX   0
C12   1    0.721560    0.287527    0.188465    11.00000    0.01843    0.03215 =
         0.02432   -0.00949    0.00004   -0.00032
AFIX  23
H12A  2    0.707045    0.174819    0.222150    11.00000   -1.20000
H12B  2    0.653525    0.366320    0.182750    11.00000   -1.20000
AFIX   0
C13   1    0.815864    0.414502    0.224294    11.00000    0.02269    0.03023 =
         0.02331   -0.00524   -0.00167    0.00147
AFIX  23
H13A  2    0.796517    0.455436    0.276297    11.00000   -1.20000
H13B  2    0.824369    0.534082    0.193130    11.00000   -1.20000
AFIX   0
C14   1    0.926433    0.301297    0.228951    11.00000    0.02152    0.03040 =
         0.02677   -0.00683   -0.00219   -0.00303
AFIX  23
H14A  2    0.921014    0.190420    0.265019    11.00000   -1.20000
H14B  2    0.985678    0.389376    0.248471    11.00000   -1.20000
AFIX   0
C15   1    0.955177    0.222401    0.148527    11.00000    0.01574    0.02664 =
         0.02780   -0.00040    0.00188   -0.00132
AFIX  23
H15A  2    0.969364    0.333447    0.113948    11.00000   -1.20000
H15B  2    1.022414    0.141122    0.152907    11.00000   -1.20000
AFIX   0
C16   1    0.858153    0.098129    0.115217    11.00000    0.01861    0.02505 =
         0.01991   -0.00022    0.00156    0.00394
AFIX  23
H16A  2    0.874895    0.052983    0.063235    11.00000   -1.20000
H16B  2    0.848207   -0.018768    0.147646    11.00000   -1.20000
AFIX   0
N1    3    0.573932    0.252970    0.062831    11.00000    0.01507    0.01989 =
         0.01683    0.00113   -0.00072   -0.00045
N2    3    0.387097    0.279249    0.030664    11.00000    0.01332    0.01874 =
         0.01830   -0.00137    0.00111    0.00167
N3    3    0.754627    0.215843    0.111759    11.00000    0.01463    0.02498 =
         0.01788   -0.00536    0.00043    0.00447
N4    3    0.387584    0.202663   -0.194183    11.00000    0.02546    0.04496 =
         0.02300   -0.00444   -0.00099    0.00320
N5    3    0.924251    0.222757   -0.069194    11.00000    0.02026    0.03147 =
         0.02673   -0.00030    0.00142    0.00426
HKLF    4
REM  EM-104 P21/c        R = 0.07
REM R1 =  0.0725 for   1503 Fo > 4sig(Fo)  and  0.1665 for all   3098 data
REM    190 parameters refined using      0 restraints
END
WGHT      0.0430      0.0000
REM Highest difference peak  0.212,  deepest hole -0.236,  1-sigma level  0.059
Q1    1   0.5633  0.2826  0.0242  11.00000  0.05    0.21
Q2    1   0.6421  0.1507  0.2278  11.00000  0.05    0.21
Q3    1   1.0410  0.1179  0.2828  11.00000  0.05    0.21
Q4    1   0.8446  0.2043  0.2610  11.00000  0.05    0.20
Q5    1   0.3199  0.2277 -0.2583  11.00000  0.05    0.20
;
