# Supplementary material for: 2-(Piperidin-1-yl)-6-(1H-pyrrol-1-yl)pyridine-3,5-dicarbonitrile
Source: Acta Crystallogr Sect E Struct Rep Online. 2012 Mar 3;68(Pt 4):o938. doi: 10.1107/S1600536812008586 (PMC3343920; doi:10.1107/S1600536812008586)
Supplement: Supplementary file 2 [file e-68-0o938-Isup2.hkl]

# 
# h,k,l, Fc-squared, Fo-squared, sigma(Fo-squared) and status flag 
# 
data_I
_shelx_title ' EM-104 P21/c        R = 0.07' 
_shelx_refln_list_code          4 
_shelx_F_calc_maximum      291.17 
_exptl_crystal_F_000       584.00 
_reflns_d_resolution_high  0.7702 
 
loop_ 
 _symmetry_equiv_pos_as_xyz 
 'x, y, z' 
 '-x, y+1/2, -z+1/2' 
 '-x, -y, -z' 
 'x, -y-1/2, z-1/2' 
 
_cell_length_a    11.9372 
_cell_length_b     6.6919 
_cell_length_c    17.1580 
_cell_angle_alpha  90.000 
_cell_angle_beta   92.280 
_cell_angle_gamma  90.000 
 
_shelx_F_squared_multiplier     1.000 
 
loop_ 
 _refln_index_h 
 _refln_index_k 
 _refln_index_l 
 _refln_F_squared_calc 
 _refln_F_squared_meas 
 _refln_F_squared_sigma 
 _refln_observed_status 
   2   0   0     2585.31     2538.55     51.43 o 
   3   0   0       75.06       91.95     10.30 o 
   4   0   0        1.71        6.39      8.36 o 
   5   0   0        3.74        6.02     14.07 o 
   6   0   0      443.90      441.86     24.20 o 
   7   0   0      119.46      142.78     19.19 o 
   8   0   0        1.10       -9.32     14.70 o 
   9   0   0     2165.70     2118.87     94.98 o 
  10   0   0       17.50       16.01     18.47 o 
  11   0   0      153.83      104.37     45.83 o 
  12   0   0        3.09        4.97     22.64 o 
  13   0   0        2.72       -2.21     22.64 o 
  14   0   0       90.65      162.35     42.52 o 
  15   0   0       12.46       -0.55     34.24 o 
   1   1   0     3977.26     3781.53     61.33 o 
   2   1   0     6238.61     6130.48     78.41 o 
   3   1   0      263.09      281.14      9.36 o 
   4   1   0     3889.48     3844.08     51.14 o 
   5   1   0     1190.81     1199.10     27.57 o 
   6   1   0      847.37      841.13     38.13 o 
   7   1   0     1212.50     1161.32     59.64 o 
   8   1   0       32.67       49.09     14.12 o 
   9   1   0       54.88       42.43     16.69 o 
  10   1   0       28.12       32.60     28.99 o 
  11   1   0      827.96      915.88     81.45 o 
  12   1   0       34.55        1.41     16.67 o 
  13   1   0       53.29       46.52     25.95 o 
  14   1   0       44.06       28.53     24.20 o 
  15   1   0      152.74      172.71     46.66 o 
   0   2   0    84781.20    79859.68   2266.05 o 
   1   2   0     6318.94     6275.36    154.48 o 
   2   2   0        1.80        6.34      5.66 o 
   3   2   0     1907.54     1936.46     31.18 o 
   4   2   0      373.23      393.49     12.73 o 
   5   2   0      216.03      207.20     11.63 o 
   6   2   0     1347.38     1375.03     36.99 o 
   7   2   0      270.86      260.51     28.44 o 
   8   2   0       10.19      -27.06     27.06 o 
   9   2   0     1046.46      962.67     35.25 o 
  10   2   0        1.40        1.09     14.20 o 
  11   2   0       52.24       63.51     21.09 o 
  12   2   0        0.02        5.86     19.73 o 
  13   2   0        3.80        0.55     20.99 o 
  14   2   0       57.71      112.55     63.51 o 
  15   2   0       47.50       80.07     27.43 o 
   1   3   0       28.59       36.45      7.22 o 
   2   3   0      105.96      116.25     10.03 o 
   3   3   0       13.55       13.06      5.43 o 
   4   3   0     1588.78     1489.13     44.62 o 
   5   3   0     1607.83     1704.70     72.89 o 
   6   3   0      164.10      141.83     13.37 o 
   7   3   0      168.41      280.53     43.63 o 
   8   3   0       10.15       -1.87     17.63 o 
   9   3   0       51.76       54.67     37.55 o 
  10   3   0        1.01       -6.04     23.27 o 
  11   3   0      349.73      336.30     50.25 o 
  13   3   0       53.74       -1.66     24.30 o 
  14   3   0        9.74       -9.94     31.48 o 
   0   4   0     8304.24     8869.95    223.03 o 
   1   4   0     1509.79     1611.06     34.29 o 
   2   4   0      137.94       97.69     12.83 o 
   3   4   0      111.32      107.07     12.69 o 
   4   4   0      103.19      110.39      6.38 o 
   5   4   0      102.95       89.42      9.25 o 
   6   4   0      215.85      208.08     18.84 o 
   7   4   0       69.53       66.48     15.76 o 
   8   4   0        1.22      -21.73     27.43 o 
   9   4   0      316.06      314.82     31.86 o 
  10   4   0        1.98       24.30     39.21 o 
  11   4   0        0.35       13.81     39.21 o 
  12   4   0       14.23       13.81     30.92 o 
  13   4   0        0.12       87.25     41.42 o 
   1   5   0      311.85      303.48     19.54 o 
   2   5   0       96.45      105.82     10.77 o 
   3   5   0        0.13       -4.00      8.83 o 
   4   5   0        2.57       -4.62     19.48 o 
   5   5   0      198.22      210.95     36.45 o 
   6   5   0        3.62       23.82     23.97 o 
   7   5   0       87.47       65.29     33.13 o 
   8   5   0        0.09       17.12     44.18 o 
   9   5   0       21.51       41.42     51.36 o 
  11   5   0       88.64      140.26     44.18 o 
  12   5   0        4.06       13.81     39.76 o 
   1   6   0      112.45      138.94     37.43 o 
   2   6   0      203.20      199.49     25.48 o 
   3   6   0      126.13      156.71     22.58 o 
   4   6   0        0.55       47.44     24.26 o 
   5   6   0       13.45       63.33     27.28 o 
   6   6   0       52.19       70.29     36.17 o 
   7   6   0        5.39      -26.51     49.15 o 
   8   6   0        5.13       11.84     30.34 o 
   9   6   0       59.71      104.92     56.33 o 
  10   6   0        1.51      -44.18     44.18 o 
  11   6   0       82.33      192.17     61.30 o 
   1   7   0      152.36      171.02     47.21 o 
   2   7   0       10.56       96.68     97.74 o 
   3   7   0        0.99        1.14     28.00 o 
   4   7   0      124.62       70.03     38.13 o 
   5   7   0       16.46      -22.64     30.07 o 
   6   7   0        0.05       27.61     54.12 o 
   7   7   0        8.30       11.60     53.01 o 
   8   7   0        0.78       79.52     48.04 o 
   9   7   0        0.71       38.10     61.30 o 
   0   8   0      154.91       50.25     57.98 o 
   1   8   0       35.21        1.60     33.16 o 
   2   8   0      364.43      325.57     62.40 o 
   3   8   0       45.31      -19.10     34.83 o 
   4   8   0        0.53       28.81     39.46 o 
   5   8   0       19.02      125.45     41.63 o 
   6   8   0       22.01       48.33     40.96 o 
 -15   1   1        0.78       27.17     27.98 o 
 -14   1   1        0.86       26.80     20.08 o 
 -13   1   1       48.22       18.09     27.33 o 
 -12   1   1       71.88       57.25     23.81 o 
 -11   1   1        3.30        0.85     17.95 o 
 -10   1   1      284.32      289.46     29.21 o 
  -9   1   1      170.58      184.67     17.83 o 
  -8   1   1        0.25        1.35      9.96 o 
  -7   1   1      478.75      452.93     31.75 o 
  -6   1   1      200.63      253.41     13.67 o 
  -5   1   1      112.93      129.36     10.13 o 
  -4   1   1      124.28      122.31      8.01 o 
  -3   1   1      283.30      266.29      9.71 o 
  -2   1   1      535.01      525.88     14.10 o 
  -1   1   1      124.05      111.56      8.18 o 
   0   1   1      380.06      361.96     12.15 o 
   1   1   1       21.66       26.11      6.10 o 
   2   1   1        6.43       15.79      5.10 o 
   3   1   1        0.25       -6.10      6.10 o 
   4   1   1      145.58      155.17     11.22 o 
   5   1   1      144.58      164.20     15.81 o 
   6   1   1        5.02        7.88      9.41 o 
   7   1   1       30.14       37.63     17.67 o 
   8   1   1       26.71       39.52     12.67 o 
   9   1   1      123.41      118.69     15.54 o 
  10   1   1        4.09       16.00     13.40 o 
  11   1   1       24.42       18.64     19.69 o 
  12   1   1       36.47       43.07     21.09 o 
  13   1   1        1.28       18.09     20.16 o 
  14   1   1       12.90        4.04     22.84 o 
  15   1   1        3.46      -14.26     28.16 o 
 -15   2   1        4.87        3.13     25.96 o 
 -14   2   1        0.75      -16.28     25.79 o 
 -13   2   1        4.60       27.07     21.45 o 
 -12   2   1       22.06       16.08     20.16 o 
 -11   2   1      207.81      194.36     32.03 o 
 -10   2   1      165.69      171.92     32.06 o 
  -9   2   1      232.45      243.54     22.39 o 
  -8   2   1       64.31       47.08     26.51 o 
  -7   2   1      116.85      146.18     28.77 o 
  -6   2   1       17.07        7.28      8.37 o 
  -5   2   1      487.39      489.05     19.14 o 
  -4   2   1      132.85      127.86      8.36 o 
  -3   2   1      241.93      269.57     11.49 o 
  -2   2   1      121.56      110.71      9.17 o 
  -1   2   1     8638.70     8724.81    133.79 o 
   0   2   1     3497.38     3439.72     47.95 o 
   1   2   1     3360.66     3269.61     67.23 o 
   2   2   1        5.27       10.57      4.90 o 
   3   2   1       68.89       90.59      8.52 o 
   4   2   1        1.27        2.15      4.62 o 
   5   2   1       93.43      117.08     16.51 o 
   6   2   1       17.25       22.73      9.78 o 
   7   2   1      323.94      326.31     20.09 o 
   8   2   1        6.09       30.66     16.32 o 
   9   2   1        0.50       26.07     17.73 o 
  10   2   1        9.49       19.18     18.69 o 
  11   2   1      346.36      333.49     32.03 o 
  12   2   1        8.39       -6.68     18.13 o 
  13   2   1        8.27       19.08     21.83 o 
  14   2   1        0.95       20.55     22.16 o 
  15   2   1       11.68       11.96     27.75 o 
 -14   3   1       30.14       48.60     38.10 o 
 -13   3   1       11.79       21.54     32.58 o 
 -12   3   1       61.14       80.62     36.45 o 
 -11   3   1        0.21      -22.09     30.92 o 
 -10   3   1      404.44      357.98     39.30 o 
  -9   3   1      118.89      116.52     32.03 o 
  -8   3   1       42.21       30.15     17.97 o 
  -7   3   1      131.70      118.80     37.27 o 
  -6   3   1       10.15        8.24      9.40 o 
  -5   3   1      275.81      267.30     15.35 o 
  -4   3   1      278.58      274.35     22.56 o 
  -3   3   1       10.81        4.67      5.43 o 
  -2   3   1      967.45      963.91     25.47 o 
  -1   3   1      215.53      212.97     12.84 o 
   0   3   1      144.33      212.11     26.40 o 
   1   3   1      164.04      167.65     13.87 o 
   2   3   1        0.00        2.12      7.56 o 
   3   3   1        9.20       15.22      5.93 o 
   4   3   1      427.99      397.86     18.58 o 
   5   3   1      121.58      124.25     27.61 o 
   6   3   1      282.98      290.49     20.35 o 
   7   3   1       22.15       25.11     15.15 o 
   8   3   1       22.24       57.08     18.31 o 
   9   3   1       50.95       50.34     27.69 o 
  10   3   1        0.70       46.39     44.73 o 
  11   3   1        0.47      -14.91     34.24 o 
  12   3   1        9.44      -38.10     40.86 o 
  13   3   1       54.72        0.19     26.36 o 
  14   3   1        0.27       -8.84     40.31 o 
 -13   4   1       22.22      -13.25     29.82 o 
 -12   4   1        7.87       48.60     29.82 o 
 -11   4   1       16.05       -7.73     34.24 o 
 -10   4   1      169.97      239.66     46.39 o 
  -9   4   1       80.48       87.07     33.69 o 
  -8   4   1       91.85       95.63     23.22 o 
  -7   4   1       15.23       16.88     11.00 o 
  -6   4   1      474.55      436.56     36.26 o 
  -5   4   1       33.33       30.16      9.35 o 
  -4   4   1      712.52      657.81     19.77 o 
  -3   4   1      494.43      432.39     51.91 o 
  -2   4   1      266.84      291.89     14.56 o 
  -1   4   1     5563.39     5622.64    145.69 o 
   0   4   1     1540.41     1544.37     33.25 o 
   1   4   1     1763.63     1807.03     74.67 o 
   2   4   1       50.67       54.46     11.66 o 
   3   4   1       92.70       86.77     21.75 o 
   4   4   1       18.49       27.64     18.56 o 
   5   4   1        2.42       -4.09     10.78 o 
   6   4   1        0.21       -2.31      7.95 o 
   7   4   1       16.89        2.32      9.90 o 
   8   4   1       53.27       64.80     41.14 o 
   9   4   1       13.40        1.79     16.82 o 
  10   4   1      449.79      413.61     61.85 o 
  11   4   1      255.56      202.11     44.73 o 
  12   4   1        3.28       32.03     43.07 o 
  13   4   1       92.32      138.61     38.10 o 
 -12   5   1       18.49        9.39     31.48 o 
 -11   5   1        3.65       39.21     38.10 o 
 -10   5   1      230.47      262.30     56.33 o 
  -9   5   1       18.35      -13.25     39.21 o 
  -8   5   1       83.33      115.97     43.63 o 
  -7   5   1        1.22       -1.87     18.22 o 
  -6   5   1      102.55       86.26     17.08 o 
  -5   5   1      233.63      265.65     32.27 o 
  -4   5   1      335.96      351.21     39.21 o 
  -3   5   1       20.88       10.27     11.45 o 
  -2   5   1      500.47      491.34     43.38 o 
  -1   5   1      115.64      113.22     22.96 o 
   0   5   1       92.87       99.81     29.27 o 
   1   5   1       51.71      122.14     27.66 o 
   2   5   1        5.53        1.79      7.52 o 
   3   5   1        5.91       -3.94     26.05 o 
   4   5   1       79.24      103.70     24.14 o 
   5   5   1       42.06       44.83     25.95 o 
   6   5   1      401.95      358.61     36.35 o 
   7   5   1       11.04       33.69     51.91 o 
   8   5   1      130.07      118.15     35.76 o 
   9   5   1       11.24       62.39     67.09 o 
  10   5   1        0.71        1.10     37.00 o 
  11   5   1       14.93       23.19     46.94 o 
  12   5   1      114.14       57.98     54.12 o 
 -11   6   1       36.20       63.51     45.28 o 
 -10   6   1      208.53      240.22     61.85 o 
  -9   6   1      106.98       65.71     48.04 o 
  -8   6   1        7.69       18.67     32.00 o 
  -7   6   1       13.85       33.69     49.70 o 
  -6   6   1      135.96      137.84     34.11 o 
  -5   6   1        1.51       -7.89     23.86 o 
  -4   6   1      403.25      408.95     38.38 o 
  -3   6   1       46.09       32.61     20.55 o 
  -2   6   1      120.08       74.98     21.41 o 
  -1   6   1     2434.34     2438.15    152.97 o 
   0   6   1      677.91      707.56     47.23 o 
   1   6   1      870.01      828.57    126.18 o 
   3   6   1       53.60       47.06     20.20 o 
   4   6   1        1.58      -14.87     20.79 o 
   5   6   1        1.83      -20.05     24.75 o 
   6   6   1        6.63       26.68     27.06 o 
   7   6   1        2.69       29.82     43.07 o 
   8   6   1       18.01       10.22     31.42 o 
   9   6   1        4.24       63.51     57.98 o 
  10   6   1      296.61      344.03     59.64 o 
  11   6   1      298.78      365.02     74.00 o 
  -9   7   1       43.68       55.22     58.54 o 
  -8   7   1       43.19       73.45     49.70 o 
  -7   7   1       19.87       -0.55     43.63 o 
  -6   7   1        1.14       16.57     50.25 o 
  -5   7   1      137.78      112.54     38.07 o 
  -4   7   1       27.33       35.34     43.07 o 
  -3   7   1       44.54       53.01     50.25 o 
  -2   7   1      141.62       78.37     37.89 o 
  -1   7   1        2.07      -48.60     48.60 o 
   0   7   1      189.20      225.83     42.22 o 
   1   7   1       12.92       36.79     55.50 o 
   2   7   1       11.93       99.57     35.99 o 
   3   7   1        4.92       31.19     63.78 o 
   4   7   1        0.90      -10.11     29.79 o 
   5   7   1       51.87       58.23     35.91 o 
   6   7   1      104.83      105.47     62.40 o 
   7   7   1       12.21      101.06     66.82 o 
   8   7   1       37.69       13.25     59.09 o 
   9   7   1       74.89      119.28     53.57 o 
  -6   8   1        0.54       42.52     59.09 o 
  -5   8   1       23.34       85.72     41.64 o 
  -4   8   1      108.59      148.24     45.46 o 
  -3   8   1        4.38       60.35     42.17 o 
  -2   8   1       35.93      -17.05     36.64 o 
  -1   8   1      964.73     1002.72     69.52 o 
   0   8   1      125.93      202.25     57.15 o 
   1   8   1      262.36      155.91     45.46 o 
   2   8   1       11.23       48.39     37.24 o 
   3   8   1        0.04      -33.69     45.28 o 
   4   8   1       17.61      102.01     42.60 o 
   5   8   1        0.76       20.22     37.67 o 
 -15   0   2       18.83        2.21     35.34 o 
 -14   0   2       93.23       82.28     40.31 o 
 -13   0   2       18.45       24.30     28.16 o 
 -10   0   2      249.44      216.91     48.04 o 
  -9   0   2        3.97       14.96     20.98 o 
  -8   0   2      595.20      605.73     30.51 o 
  -7   0   2        6.79        3.87     13.81 o 
  -6   0   2     2145.89     2098.44     83.39 o 
  -5   0   2     3676.07     3703.49     71.18 o 
  -4   0   2      526.45      531.85     33.08 o 
  -3   0   2      356.24      305.89     12.65 o 
  -2   0   2      954.81      857.47     21.48 o 
   2   0   2       50.25       65.19      9.31 o 
   3   0   2       19.73       11.72     10.45 o 
   4   0   2        8.45        3.26     11.34 o 
   5   0   2       31.74       24.00     13.69 o 
   6   0   2      465.73      469.06     27.33 o 
   8   0   2     1736.76     1751.64     77.86 o 
   9   0   2      220.29      213.71     25.95 o 
  10   0   2     1617.73     1605.27     58.54 o 
  11   0   2      220.64      224.17     75.10 o 
  12   0   2        4.32        7.99     17.77 o 
  13   0   2       51.57       57.98     27.06 o 
  14   0   2       89.76       73.24     31.97 o 
  15   0   2      311.55      373.30     56.33 o 
 -15   1   2        3.71        8.59     24.98 o 
 -14   1   2        3.70       24.88     25.56 o 
 -13   1   2        5.39      -18.37     20.61 o 
 -12   1   2        0.32       26.51     24.85 o 
 -11   1   2     1223.96     1114.01     49.39 o 
 -10   1   2        1.98       23.72     30.37 o 
  -9   1   2       65.98       53.13     13.18 o 
  -8   1   2      102.23      138.42     17.11 o 
  -7   1   2      183.82      189.58     15.20 o 
  -6   1   2     1504.98     1785.05     45.90 o 
  -5   1   2      150.24      179.43      9.45 o 
  -4   1   2      143.98      156.55      8.87 o 
  -3   1   2     2955.73     2780.37     41.08 o 
  -2   1   2     7721.33     7533.66    118.70 o 
  -1   1   2      503.04      491.02     16.58 o 
   0   1   2     3908.45     3570.91     48.20 o 
   1   1   2     1653.05     1458.24     22.73 o 
   2   1   2      860.25      831.54     13.47 o 
   3   1   2        7.16       16.77      5.51 o 
   4   1   2     1970.14     1919.87     43.37 o 
   5   1   2      619.97      628.39     19.01 o 
   6   1   2        0.25        1.33     16.98 o 
   7   1   2        0.25       -1.70      8.49 o 
   8   1   2      160.57      160.99     15.61 o 
   9   1   2        0.86      -11.11     19.90 o 
  10   1   2      467.02      532.82     41.02 o 
  11   1   2       30.64       45.73     16.08 o 
  12   1   2      103.31      127.40     37.27 o 
  13   1   2      450.08      574.46     33.48 o 
  14   1   2      134.69      196.29     34.51 o 
  15   1   2        7.50       10.77     25.77 o 
 -15   2   2       25.60        9.87     27.90 o 
 -14   2   2       14.45       13.17     24.40 o 
 -13   2   2        5.37       17.80     18.08 o 
 -12   2   2        8.57        6.96     17.81 o 
 -11   2   2       29.02       32.77     17.40 o 
 -10   2   2       73.41       58.92     19.25 o 
  -9   2   2        0.97        5.40     13.46 o 
  -8   2   2      417.93      395.23     27.37 o 
  -7   2   2       15.93       12.17     20.30 o 
  -6   2   2     1293.13     1413.00     99.40 o 
  -5   2   2     2414.23     2505.34     95.82 o 
  -4   2   2       46.08       50.74      9.37 o 
  -3   2   2      225.36      227.37     19.07 o 
  -2   2   2        2.05       11.26      8.45 o 
  -1   2   2     1027.91     1041.63     23.54 o 
   0   2   2    12061.18    12286.43    209.57 o 
   1   2   2     3185.91     3225.94     62.49 o 
   2   2   2     1850.10     1856.47     33.23 o 
   3   2   2      829.24      816.70     17.34 o 
   4   2   2      249.37      271.21     12.04 o 
   5   2   2     1703.20     1792.31     32.13 o 
   6   2   2       19.55       26.02      8.34 o 
   7   2   2        0.00        3.30     13.41 o 
   8   2   2      209.51      206.06     15.90 o 
   9   2   2      566.68      653.50     39.92 o 
  10   2   2     1551.41     1533.68     43.61 o 
  11   2   2       22.88       34.28     15.51 o 
  12   2   2       38.00       40.18     22.29 o 
  13   2   2       39.02       53.14     23.16 o 
  14   2   2       23.53       10.88     22.47 o 
 -14   3   2       19.08       24.85     30.37 o 
 -13   3   2        0.56       52.46     32.58 o 
 -12   3   2       44.71        3.85     44.18 o 
 -11   3   2      430.16      386.19     33.69 o 
 -10   3   2        1.08       -8.56     16.58 o 
  -9   3   2       12.87       28.54     19.53 o 
  -8   3   2        1.94       20.43     25.40 o 
  -7   3   2      155.93      213.71     34.24 o 
  -6   3   2      583.33      643.01     29.61 o 
  -5   3   2       85.65      107.89     24.30 o 
  -4   3   2        4.59        1.01      7.01 o 
  -3   3   2     1444.75     1374.28     27.57 o 
  -2   3   2      520.92      528.75     15.64 o 
  -1   3   2       69.13       92.80      7.52 o 
   0   3   2       11.31       12.66      6.30 o 
   1   3   2      394.75      409.22     25.52 o 
   2   3   2      323.00      318.28     21.69 o 
   3   3   2      406.90      385.51     13.39 o 
   4   3   2     1500.02     1528.58     61.02 o 
   5   3   2      228.98      224.27     19.33 o 
   6   3   2      241.74      266.13     28.53 o 
   7   3   2      336.06      326.11     23.24 o 
   8   3   2       30.90       68.15     20.75 o 
   9   3   2      139.24      149.14     21.62 o 
  10   3   2       29.68       76.02     22.11 o 
  11   3   2        0.00       -9.94     28.72 o 
  12   3   2        3.57       -0.39     19.20 o 
  13   3   2      391.05      414.65     36.36 o 
  14   3   2       72.50       69.58     38.10 o 
 -13   4   2        4.28        0.53     22.45 o 
 -12   4   2        7.29       57.90     26.07 o 
 -11   4   2       12.19        6.42     26.53 o 
 -10   4   2       27.77       23.11     23.67 o 
  -9   4   2        1.97       34.09     28.21 o 
  -8   4   2       59.79       50.56     37.83 o 
  -7   4   2       24.88       34.61     12.62 o 
  -6   4   2      157.74      159.06     13.73 o 
  -5   4   2      847.74      784.98     48.74 o 
  -4   4   2       16.56       17.75      7.18 o 
  -3   4   2        2.99       -1.25      5.58 o 
  -2   4   2      210.11      206.35     15.06 o 
  -1   4   2      554.20      583.53     14.13 o 
   0   4   2     2382.34     2608.47     59.66 o 
   1   4   2      500.46      538.41     29.27 o 
   2   4   2       43.71       66.27     43.63 o 
   3   4   2      187.21      163.13     22.08 o 
   4   4   2       10.99        5.12      5.50 o 
   5   4   2      346.06      326.25     16.43 o 
   6   4   2       24.40       12.96      9.39 o 
   7   4   2        5.53       13.53     24.85 o 
   8   4   2       48.33      117.64     22.46 o 
   9   4   2      289.00      301.69     34.32 o 
  10   4   2      683.44      656.07     39.58 o 
  11   4   2       51.49       52.10     25.18 o 
  12   4   2      129.06      115.52     30.88 o 
  13   4   2        0.99      -35.93     38.62 o 
 -12   5   2        1.16       46.65     71.79 o 
 -11   5   2      192.93      175.68    107.13 o 
 -10   5   2       26.24       66.34     48.87 o 
  -9   5   2       23.11       59.09     34.79 o 
  -8   5   2       30.40       41.42     41.97 o 
  -7   5   2       76.02       98.04     20.94 o 
  -6   5   2      103.23       72.92     48.04 o 
  -5   5   2      104.46       91.31     14.49 o 
  -4   5   2       28.44       33.63     22.95 o 
  -3   5   2      227.34      219.83     34.61 o 
  -2   5   2       12.62       11.74     11.36 o 
  -1   5   2        0.01        4.93     12.01 o 
   0   5   2       32.09       29.47     15.70 o 
   1   5   2       76.52       88.05      7.99 o 
   2   5   2       19.06       22.47      8.43 o 
   3   5   2        5.27       -0.61      8.62 o 
   4   5   2        0.96       -6.20     23.75 o 
   5   5   2        7.10       11.63     21.68 o 
   6   5   2        6.12       -1.51      8.10 o 
   7   5   2        0.09      -43.07     43.07 o 
   8   5   2       15.37       14.31     26.93 o 
   9   5   2       25.98       24.85     28.99 o 
  10   5   2       69.46      100.56     56.33 o 
  11   5   2        2.33       14.36     48.04 o 
  12   5   2        4.52       51.49     40.70 o 
 -11   6   2        5.28       28.16     39.76 o 
 -10   6   2       50.48      125.35     49.70 o 
  -9   6   2       25.77        8.28     41.97 o 
  -8   6   2        0.95      -22.09     49.15 o 
  -7   6   2        9.72      -18.22     36.45 o 
  -6   6   2        0.17      -18.06     26.49 o 
  -5   6   2      148.38       87.72     31.56 o 
  -4   6   2       25.27       25.65     25.45 o 
  -3   6   2        9.99       20.37     20.44 o 
  -2   6   2      202.21      198.76     21.61 o 
  -1   6   2      713.56      735.95     98.85 o 
   0   6   2      162.31      214.26     46.39 o 
   1   6   2        1.56        1.01     10.52 o 
   2   6   2      282.28      290.77     43.15 o 
   3   6   2       10.15       32.03     33.69 o 
   4   6   2       35.51       23.80     19.88 o 
   5   6   2       58.47       49.34     28.72 o 
   6   6   2        6.11       64.28     30.37 o 
   7   6   2        5.02       15.29     29.42 o 
   8   6   2      104.93       77.26     36.95 o 
   9   6   2        4.01       -9.08     33.43 o 
  10   6   2      135.56      108.71     70.13 o 
  11   6   2      218.46      252.65    122.04 o 
  -9   7   2       38.99       13.81     48.04 o 
  -8   7   2       32.69        6.07     49.70 o 
  -7   7   2       70.03      115.41     58.54 o 
  -6   7   2        2.52       -2.76     43.07 o 
  -5   7   2       76.55       46.32     37.11 o 
  -4   7   2      110.27      134.89     48.60 o 
  -3   7   2       10.16       21.87     29.39 o 
  -2   7   2       31.12       31.31     34.81 o 
  -1   7   2        0.32       -5.80     33.96 o 
   0   7   2       36.64      142.74    112.38 o 
   1   7   2       32.72       78.80     33.59 o 
   2   7   2        1.19       11.41     27.43 o 
   3   7   2        4.72        9.06     29.72 o 
   4   7   2       90.86      145.73     35.91 o 
   5   7   2        5.91       17.47     34.00 o 
   6   7   2       24.67       57.40     44.73 o 
   7   7   2       34.31       37.55     66.27 o 
   8   7   2        3.43       60.74     64.61 o 
   9   7   2       24.32        7.73     47.49 o 
  -5   8   2        5.16       44.25     54.95 o 
  -4   8   2        3.33        2.89     32.21 o 
  -3   8   2       10.60       66.56     53.57 o 
  -2   8   2      280.19      231.45     49.30 o 
  -1   8   2      201.89      150.42     44.54 o 
   0   8   2       10.42       22.64     37.05 o 
   1   8   2        6.71      -36.17     40.59 o 
   2   8   2      116.00       61.47     40.59 o 
   3   8   2       35.83       43.80     38.09 o 
   4   8   2        5.90       54.12     65.71 o 
   5   8   2       20.53      141.92     57.98 o 
 -15   1   3        6.64      -12.48     24.68 o 
 -14   1   3        0.15       18.21     25.76 o 
 -13   1   3        6.64        8.22     18.65 o 
 -12   1   3       37.07       49.71     19.65 o 
 -11   1   3       92.44       78.40     19.04 o 
 -10   1   3        3.31       12.74     13.92 o 
  -9   1   3        6.06       13.90     13.78 o 
  -8   1   3       52.55       68.38     13.73 o 
  -7   1   3       42.68       33.49     12.09 o 
  -6   1   3        0.90        0.67     12.72 o 
  -5   1   3        0.66        5.41      7.90 o 
  -4   1   3      681.96      674.54     19.72 o 
  -3   1   3       83.46      108.94      7.90 o 
  -2   1   3     1616.86     1560.68     28.89 o 
  -1   1   3     1176.95     1027.75     28.96 o 
   0   1   3       67.47       70.11      9.10 o 
   1   1   3     1635.94     1551.16     31.79 o 
   2   1   3      308.90      286.54     10.93 o 
   3   1   3       25.75       37.36      5.75 o 
   4   1   3       68.34       78.00      7.16 o 
   5   1   3      142.58      155.71      8.91 o 
   6   1   3       19.39       24.18      9.07 o 
   7   1   3        0.71       10.37     14.61 o 
   8   1   3       19.90       39.94     16.16 o 
   9   1   3        0.18       -8.84     29.27 o 
  10   1   3       18.88        9.54     12.61 o 
  11   1   3        7.05       25.24     17.08 o 
  12   1   3       31.28       24.50     29.48 o 
  13   1   3        8.30       19.50     16.38 o 
  14   1   3        6.90        8.65     18.94 o 
  15   1   3       27.03       10.00     30.05 o 
 -15   2   3       29.00       97.74     40.86 o 
 -14   2   3        1.95        9.96     19.11 o 
 -13   2   3        1.97        9.97     23.17 o 
 -12   2   3       49.92       45.15     20.17 o 
 -11   2   3       10.72        1.77     15.66 o 
 -10   2   3      131.26       94.98     24.30 o 
  -9   2   3      346.78      329.20     22.76 o 
  -8   2   3        4.55       -6.91     12.32 o 
  -7   2   3      312.40      316.99     24.15 o 
  -6   2   3        0.22        6.82     14.86 o 
  -5   2   3        0.58       -0.29     11.64 o 
  -4   2   3        8.21       13.09      8.14 o 
  -3   2   3       25.41       34.41      9.26 o 
  -2   2   3      401.51      399.78     16.61 o 
  -1   2   3     3469.61     3310.73     60.79 o 
   0   2   3       37.50       49.32      7.15 o 
   1   2   3       24.69       42.45      7.78 o 
   2   2   3       96.26      107.45     12.13 o 
   3   2   3      133.13      129.74      9.18 o 
   4   2   3        0.50        0.42      6.60 o 
   5   2   3       37.89       48.44      6.91 o 
   6   2   3       29.66       29.96      7.44 o 
   7   2   3       47.67       93.88     34.24 o 
   8   2   3      142.37      130.74     19.61 o 
   9   2   3      191.58      199.35     22.17 o 
  10   2   3      272.62      282.72     33.10 o 
  11   2   3      417.51      433.09     28.37 o 
  12   2   3        8.38        2.61     15.48 o 
  13   2   3       24.36       33.22     19.11 o 
  14   2   3        5.85       18.55     20.98 o 
 -14   3   3       20.12       11.93     26.02 o 
 -13   3   3        1.25      -17.67     31.48 o 
 -12   3   3      168.24      222.21     39.49 o 
 -11   3   3      145.05      117.68     23.57 o 
 -10   3   3      216.56      195.08     35.62 o 
  -9   3   3       12.27        5.82     18.10 o 
  -8   3   3       14.61        0.75     16.03 o 
  -7   3   3      103.80      117.09     32.81 o 
  -6   3   3        6.26        0.06      9.90 o 
  -5   3   3     1172.74     1115.47     53.10 o 
  -4   3   3       73.61       97.05     14.85 o 
  -3   3   3      253.24      273.39     13.90 o 
  -2   3   3      232.88      251.80     10.36 o 
  -1   3   3        5.64        1.70      6.76 o 
   0   3   3      149.19      144.64      9.14 o 
   1   3   3      528.89      515.40     17.54 o 
   2   3   3      116.12      129.03     11.22 o 
   3   3   3      132.33      134.23     13.18 o 
   4   3   3       70.48       78.80     13.11 o 
   5   3   3       57.75       56.06      7.10 o 
   6   3   3       79.96       74.20     11.28 o 
   7   3   3       25.04       29.69     16.24 o 
   8   3   3       55.62       52.74     26.34 o 
   9   3   3        0.07       10.27     18.13 o 
  10   3   3       47.70       60.93     26.07 o 
  11   3   3        3.94       16.47     22.33 o 
  12   3   3       86.10       69.94     17.77 o 
  13   3   3        0.60       -7.56     23.39 o 
  14   3   3       14.73       10.20     25.57 o 
 -13   4   3       37.38       28.55     29.42 o 
 -12   4   3        6.14       51.74     26.24 o 
 -11   4   3        0.01       22.80     23.86 o 
 -10   4   3       70.87       62.56     22.58 o 
  -9   4   3      114.80       92.83     35.29 o 
  -8   4   3       57.28       58.59     21.50 o 
  -7   4   3       85.97      122.59     46.39 o 
  -6   4   3      787.62      675.74     46.04 o 
  -5   4   3      208.54      248.53     27.01 o 
  -4   4   3      135.44      120.49     27.96 o 
  -3   4   3      517.67      507.58     16.56 o 
  -2   4   3       56.54       51.92      7.75 o 
  -1   4   3     1357.08     1467.59     31.68 o 
   0   4   3     1731.20     1923.32     68.02 o 
   1   4   3      486.53      485.88     31.38 o 
   2   4   3      253.75      243.65     13.82 o 
   3   4   3      153.20      173.40     23.19 o 
   4   4   3      153.32      174.38     24.57 o 
   5   4   3      179.33      167.04     11.13 o 
   6   4   3        1.14        0.98      8.06 o 
   7   4   3       41.67       36.09     17.17 o 
   8   4   3      308.82      357.32     28.40 o 
   9   4   3      295.19      293.11     28.00 o 
  10   4   3      367.69      347.04     41.97 o 
  11   4   3      755.59      728.63     50.98 o 
  12   4   3       20.05       52.14     29.60 o 
  13   4   3      159.20      148.81     70.13 o 
 -12   5   3      122.08      130.57     55.50 o 
 -11   5   3       64.83      126.99     84.21 o 
 -10   5   3      305.26      349.00     55.77 o 
  -9   5   3        0.86       14.09     29.96 o 
  -8   5   3       96.50      115.83     47.77 o 
  -7   5   3      290.45      331.00     54.95 o 
  -6   5   3        6.03        9.73     17.82 o 
  -5   5   3     1385.91     1276.33     60.77 o 
  -4   5   3       28.03       20.76      4.65 o 
  -3   5   3      146.83      125.79     16.03 o 
  -2   5   3        0.04       -2.36      8.01 o 
  -1   5   3       61.55       62.36      5.91 o 
   0   5   3       43.28       38.77     10.20 o 
   1   5   3      129.38      147.82     23.75 o 
   2   5   3      347.64      363.71     32.42 o 
   3   5   3      127.91      125.58     55.77 o 
   4   5   3      114.01       75.21     61.85 o 
   5   5   3       11.70       14.32     22.95 o 
   6   5   3      163.92      165.99     18.95 o 
   7   5   3       10.30       46.28     29.18 o 
   8   5   3       33.13       44.63     49.42 o 
   9   5   3        2.47      -31.28     50.53 o 
  10   5   3       47.45       35.11     37.39 o 
  11   5   3       15.91        3.29     33.38 o 
  12   5   3       81.87      115.43     39.23 o 
 -11   6   3        0.39        4.42     31.48 o 
 -10   6   3       56.45       38.66     38.10 o 
  -9   6   3       74.61       27.61     44.73 o 
  -8   6   3       10.50       55.65     34.19 o 
  -7   6   3       77.48       49.15     49.15 o 
  -6   6   3      484.15      467.49     98.57 o 
  -5   6   3       72.94       77.23     31.76 o 
  -4   6   3       73.20       65.77     29.46 o 
  -3   6   3       96.03      106.82     23.74 o 
  -2   6   3      153.10      145.87     21.77 o 
  -1   6   3      937.28      990.17     56.39 o 
   0   6   3      500.73      460.52     21.55 o 
   1   6   3      136.39      193.83     44.73 o 
   2   6   3       22.13       36.74     14.75 o 
   3   6   3       67.10       66.76     17.52 o 
   4   6   3      125.76      141.92     23.90 o 
   5   6   3       48.09       43.05     25.91 o 
   6   6   3       36.61       -2.15     28.72 o 
   7   6   3       22.07       53.01     28.69 o 
   8   6   3      305.06      408.44     48.38 o 
   9   6   3      250.51      304.15     50.54 o 
  10   6   3      302.66      223.56    152.69 o 
  -9   7   3        0.20       71.79     53.57 o 
  -8   7   3        7.69       71.24     47.49 o 
  -7   7   3       22.34        2.21     33.69 o 
  -6   7   3        1.06        5.52     43.07 o 
  -5   7   3      161.19      186.10     60.19 o 
  -4   7   3        0.40       25.06     31.82 o 
  -3   7   3       35.94      -11.39     30.84 o 
  -2   7   3       54.15       49.73     35.84 o 
  -1   7   3       16.18       17.24     29.77 o 
   0   7   3        9.71        4.21     22.73 o 
   1   7   3      165.28      219.82     37.63 o 
   2   7   3       93.57      125.17     38.13 o 
   3   7   3       43.99       15.36     30.66 o 
   4   7   3       10.25      155.73     49.15 o 
   5   7   3       54.00       59.87     45.01 o 
   6   7   3      142.15      173.34     60.19 o 
   7   7   3        1.55      -25.95     64.61 o 
   8   7   3       10.29       -9.39     66.82 o 
  -5   8   3        2.15       16.63     36.34 o 
  -4   8   3       17.60       14.09     39.81 o 
  -3   8   3        0.30       13.37     33.91 o 
  -2   8   3      300.11      260.69     51.08 o 
  -1   8   3      450.81      466.53     55.06 o 
   0   8   3       37.52       18.33     33.62 o 
   1   8   3        2.53       44.04     57.43 o 
   2   8   3        0.61      -28.16     65.16 o 
   3   8   3       14.23       49.70     64.61 o 
   4   8   3       27.38      156.28     77.31 o 
   5   8   3       11.65       88.91     71.79 o 
 -15   0   4       97.95      105.57     40.85 o 
 -14   0   4       29.05       19.97     26.84 o 
 -13   0   4       64.88       85.97     52.74 o 
 -12   0   4        0.00       12.51     26.49 o 
 -11   0   4      411.88      416.93     35.09 o 
 -10   0   4        0.19       14.91     39.76 o 
  -8   0   4      554.87      547.94     32.30 o 
  -7   0   4        7.50       23.75     18.78 o 
  -6   0   4     3260.28     3364.82     93.29 o 
  -5   0   4      439.50      497.12     26.18 o 
  -4   0   4       25.39       25.86      7.73 o 
  -3   0   4      653.00      667.99     27.04 o 
  -2   0   4        0.14       -7.89      7.89 o 
  -1   0   4     8199.53     7993.28    180.43 o 
   0   0   4       30.06       17.52     13.42 o 
   1   0   4     9038.67     9210.86    221.98 o 
   2   0   4      406.64      431.41     16.97 o 
   3   0   4     2322.53     2277.85     54.94 o 
   4   0   4        5.81        5.57      9.57 o 
   5   0   4      253.40      229.18     17.11 o 
   6   0   4      419.67      458.26     25.40 o 
   7   0   4        0.00       -4.20     25.95 o 
   8   0   4      545.18      439.57     45.28 o 
   9   0   4     1449.33     1444.06     81.18 o 
  10   0   4    11177.76    10985.03    301.32 o 
  11   0   4       75.44      119.28     30.92 o 
  12   0   4        2.41      -13.67     25.68 o 
  13   0   4        0.93       -7.36     22.16 o 
  14   0   4       81.64       66.27     30.75 o 
  15   0   4       16.39       -1.43     28.85 o 
 -15   1   4        3.62       39.83     23.86 o 
 -14   1   4       21.92       39.88     20.92 o 
 -13   1   4        8.23        4.66     18.14 o 
 -12   1   4      202.82      225.40     60.28 o 
 -11   1   4     1530.09     1389.85     41.30 o 
 -10   1   4       38.49       73.85     32.86 o 
  -9   1   4      245.54      257.28     18.71 o 
  -8   1   4        0.07       -3.47     11.03 o 
  -7   1   4      326.77      389.35     36.45 o 
  -6   1   4      816.91      915.81     34.24 o 
  -5   1   4     3625.72     3763.17     85.62 o 
  -4   1   4     1252.72     1216.84     24.23 o 
  -3   1   4       30.49       44.37      8.24 o 
  -2   1   4       12.64       13.91      8.17 o 
  -1   1   4     5628.34     5526.49     86.69 o 
   0   1   4      218.23      202.39     11.57 o 
   1   1   4     3342.40     3170.40     69.30 o 
   2   1   4        0.35        5.37      4.94 o 
   3   1   4       49.79       59.92      6.23 o 
   4   1   4     1135.03     1155.20     23.70 o 
   5   1   4     2517.26     2675.64     53.30 o 
   6   1   4       15.95       19.52      9.18 o 
   7   1   4       12.88       27.47      9.77 o 
   8   1   4      367.47      358.54     23.50 o 
   9   1   4     1566.11     1488.47     47.02 o 
  10   1   4      115.99      137.12     18.48 o 
  11   1   4       29.19       16.65     14.61 o 
  12   1   4      142.30      148.25     18.24 o 
  13   1   4        6.10        0.78     16.31 o 
  14   1   4      310.43      380.49     30.08 o 
  15   1   4        2.05       14.91     21.60 o 
 -14   2   4      140.59      136.32     23.11 o 
 -13   2   4       16.02       18.36     17.97 o 
 -12   2   4       34.22       22.13     19.98 o 
 -11   2   4       39.56       36.94     20.70 o 
 -10   2   4       24.64       16.07     24.25 o 
  -9   2   4       62.67       61.76     22.15 o 
  -8   2   4       20.60       18.51     14.68 o 
  -7   2   4        6.73        5.32     14.50 o 
  -6   2   4     1356.99     1349.23     47.07 o 
  -5   2   4      616.37      623.71     24.31 o 
  -4   2   4        3.01        3.14      8.77 o 
  -3   2   4      487.87      492.21     18.01 o 
  -2   2   4       59.84       70.13     23.75 o 
  -1   2   4     2032.90     2074.42     52.26 o 
   0   2   4        3.77       10.22      6.72 o 
   1   2   4     2474.36     2487.00     42.13 o 
   2   2   4       39.60       52.03      5.90 o 
   3   2   4     1626.03     1601.13     24.99 o 
   4   2   4      428.17      445.37     11.49 o 
   5   2   4      832.44      840.20     19.43 o 
   6   2   4       60.53       61.40     10.37 o 
   7   2   4      324.28      374.39     18.97 o 
   8   2   4       11.22        8.76     12.83 o 
   9   2   4     1375.90     1414.58     49.51 o 
  10   2   4     5225.08     4993.06    119.54 o 
  11   2   4      342.96      377.80     24.95 o 
  12   2   4        8.59       23.38     21.29 o 
  13   2   4       79.14       48.08     18.90 o 
  14   2   4      180.39      209.87     36.51 o 
 -14   3   4       24.15       61.40     29.52 o 
 -13   3   4       82.65      105.31     29.92 o 
 -12   3   4       30.68       43.69     32.52 o 
 -11   3   4      564.11      536.91     37.76 o 
 -10   3   4      229.03      253.42     27.91 o 
  -9   3   4      393.10      483.02     46.37 o 
  -8   3   4       12.03       36.70     25.68 o 
  -7   3   4       23.13       39.63     18.03 o 
  -6   3   4      789.32      828.89     33.54 o 
  -5   3   4      682.84      688.90     58.26 o 
  -4   3   4      189.01      161.09     14.74 o 
  -3   3   4      232.03      231.12     15.20 o 
  -2   3   4        2.59        0.62      7.34 o 
  -1   3   4     2075.60     2098.87     41.34 o 
   0   3   4        1.78       -5.05     10.52 o 
   1   3   4      823.40      817.58     24.23 o 
   2   3   4       40.11       43.30      7.83 o 
   3   3   4        2.06        1.73      4.71 o 
   4   3   4      350.22      335.11     14.02 o 
   5   3   4     2017.54     2014.25     49.95 o 
   6   3   4      299.98      248.64     48.52 o 
   7   3   4        7.30        6.09     14.16 o 
   8   3   4        0.07      -11.20     15.35 o 
   9   3   4      245.95      263.26     23.70 o 
  10   3   4        4.36       10.49     38.10 o 
  11   3   4        6.31       12.28     15.03 o 
  12   3   4        6.33        3.17     20.17 o 
  13   3   4       32.60       65.78     20.58 o 
  14   3   4      211.33      139.04     34.62 o 
 -13   4   4        1.86       27.09     27.31 o 
 -12   4   4       16.88       59.78     40.25 o 
 -11   4   4        0.26      -11.29     25.03 o 
 -10   4   4       57.37     1059.79    590.88 o 
  -9   4   4        0.08        4.08     21.54 o 
  -8   4   4       59.79       33.09     20.85 o 
  -7   4   4       19.15       13.57     16.95 o 
  -6   4   4      317.13      296.34     28.85 o 
  -5   4   4      175.80      188.62     24.27 o 
  -4   4   4       12.23        9.88     12.17 o 
  -3   4   4       54.25       55.45      7.73 o 
  -2   4   4      112.99      116.66     13.76 o 
  -1   4   4       11.29       13.22      6.17 o 
   0   4   4       18.08       25.19      7.14 o 
   1   4   4      268.83      267.43      8.19 o 
   2   4   4       65.16       65.53      6.00 o 
   3   4   4      332.68      330.67      9.93 o 
   4   4   4       98.72      105.74     12.43 o 
   5   4   4      209.63      181.34     18.00 o 
   6   4   4        1.83        6.90      9.39 o 
   7   4   4       60.38       47.52     20.31 o 
   8   4   4       33.67       31.79     17.49 o 
   9   4   4      585.29      568.78     34.38 o 
  10   4   4     1430.16     1443.83     57.41 o 
  11   4   4      237.92      278.86     31.91 o 
  12   4   4       47.26       69.17     40.90 o 
  13   4   4       18.66        8.32     53.84 o 
 -12   5   4      110.94      107.71     35.04 o 
 -11   5   4       66.34      113.15     45.01 o 
 -10   5   4       12.84      -23.90     28.83 o 
  -9   5   4       10.82       10.67     62.95 o 
  -8   5   4        5.67        1.63     19.23 o 
  -7   5   4      193.05      212.83     25.70 o 
  -6   5   4       69.52       60.52     29.95 o 
  -5   5   4        0.02       -0.38      8.92 o 
  -4   5   4      171.31      181.82     14.63 o 
  -3   5   4       32.54       19.21     10.76 o 
  -2   5   4        0.65        4.58      5.86 o 
  -1   5   4      326.66      312.88     12.06 o 
   0   5   4        3.20        7.16      7.90 o 
   1   5   4      141.48      111.55     14.91 o 
   2   5   4        0.24        3.25      9.50 o 
   3   5   4       50.73       36.45     22.64 o 
   4   5   4       21.47       -3.25     19.04 o 
   6   5   4        1.19        7.18     10.49 o 
   7   5   4        1.70       24.16     25.86 o 
   8   5   4        3.15      -12.84     31.10 o 
   9   5   4      234.47      273.29     80.90 o 
  10   5   4        0.00      -17.40     31.43 o 
  11   5   4       27.69       41.50     47.49 o 
  12   5   4        7.39       39.66     46.39 o 
 -10   6   4       14.81       51.89     34.74 o 
  -9   6   4        0.01       32.34     32.61 o 
  -8   6   4       18.01      -11.04     38.66 o 
  -7   6   4        6.07        3.49     24.41 o 
  -6   6   4       72.54       83.37     40.86 o 
  -5   6   4        0.11       -8.91     26.34 o 
  -4   6   4       85.72       42.23     26.58 o 
  -3   6   4        1.04       -2.76     50.25 o 
  -2   6   4       58.85       33.39     18.34 o 
  -1   6   4      254.47      235.80     43.07 o 
   0   6   4       14.13       20.37     11.67 o 
   1   6   4       28.83       38.94     17.11 o 
   2   6   4       44.05       58.72     31.15 o 
   3   6   4        7.77        0.33     15.03 o 
   4   6   4        9.92       34.37     19.36 o 
   5   6   4        0.10       -2.11     18.66 o 
   6   6   4        7.20        0.67     28.99 o 
   7   6   4       78.40       81.08     34.02 o 
   8   6   4       37.20       48.46     33.01 o 
   9   6   4       87.27       66.11     37.04 o 
  10   6   4      301.45      302.61     54.95 o 
  -8   7   4        8.60      -34.79     34.79 o 
  -7   7   4      150.98      153.52     56.33 o 
  -6   7   4        1.25       29.27     46.39 o 
  -5   7   4       40.83        0.00     35.34 o 
  -4   7   4       45.18       59.58     38.27 o 
  -3   7   4        2.73       25.55     34.24 o 
  -2   7   4        3.02       -8.84     34.79 o 
  -1   7   4      114.42       47.42     37.55 o 
   0   7   4       12.05       26.02     31.66 o 
   1   7   4        2.12       42.72     33.27 o 
   2   7   4       17.22       63.11     61.02 o 
   3   7   4       55.07      118.16     35.55 o 
   4   7   4        3.36        6.39     30.83 o 
   5   7   4        9.40        0.00     53.57 o 
   6   7   4       43.30        6.07     56.88 o 
   7   7   4        7.24      -51.36     56.88 o 
   8   7   4        0.19       15.79     33.89 o 
  -5   8   4        1.63       28.37     38.03 o 
  -4   8   4       73.21       65.76     42.65 o 
  -3   8   4        6.87      -11.49     35.84 o 
  -2   8   4       66.63       49.51     39.94 o 
  -1   8   4      482.80      459.88    115.14 o 
   0   8   4        7.47        2.76     60.74 o 
   1   8   4        4.21       88.36     71.24 o 
   2   8   4        0.03       24.30     64.06 o 
   3   8   4        0.93        7.73     60.74 o 
   4   8   4        1.82       48.60     66.82 o 
   5   8   4        0.63      140.26     81.18 o 
 -15   1   5        5.32       45.91     22.86 o 
 -14   1   5        4.72       35.66     19.47 o 
 -13   1   5        0.15      -13.77     19.71 o 
 -12   1   5        5.06        5.66     16.50 o 
 -11   1   5       56.08       35.08     16.61 o 
 -10   1   5       34.26       28.40     20.27 o 
  -9   1   5       38.09       36.18     14.41 o 
  -8   1   5       75.65       68.34     14.93 o 
  -7   1   5        2.93        0.09      9.90 o 
  -6   1   5       96.85      112.36     14.25 o 
  -5   1   5       34.63       29.16     11.43 o 
  -4   1   5        0.00       -1.56     11.80 o 
  -3   1   5      648.39      606.19     14.52 o 
  -2   1   5      575.19      553.52     18.94 o 
  -1   1   5       56.47       62.21      8.36 o 
   0   1   5     1183.55     1120.05     25.80 o 
   1   1   5     1384.36     1321.99     58.26 o 
   2   1   5       56.25       58.44      5.58 o 
   3   1   5      256.38      255.71     10.50 o 
   4   1   5      256.38      290.40     22.73 o 
   5   1   5        0.26       -5.66      8.09 o 
   6   1   5       41.12       38.15     14.62 o 
   7   1   5       60.81       77.11     45.28 o 
   8   1   5        0.26        8.69     10.40 o 
   9   1   5        1.33       -2.27     10.31 o 
  10   1   5       62.43       61.43     17.74 o 
  11   1   5       13.06       23.11     16.39 o 
  12   1   5        0.52       20.68     15.37 o 
  13   1   5        0.06       -5.55     14.41 o 
  14   1   5       15.48       26.64     19.15 o 
 -14   2   5        8.55       33.97     24.60 o 
 -13   2   5        4.27        2.07     14.08 o 
 -12   2   5       10.64        8.54     13.60 o 
 -11   2   5       46.33       44.25     14.91 o 
 -10   2   5       18.64        8.89     17.25 o 
  -9   2   5       10.98       24.32     19.26 o 
  -8   2   5       60.36       76.76     51.36 o 
  -7   2   5      389.64      419.42     50.53 o 
  -6   2   5      242.27      285.35     52.74 o 
  -5   2   5       16.02       23.06     25.46 o 
  -4   2   5       23.62       32.84     11.54 o 
  -3   2   5       59.65       76.23     10.37 o 
  -2   2   5       21.32       37.22     13.16 o 
  -1   2   5     4203.81     4111.23     79.20 o 
   0   2   5     1224.70     1269.48     34.36 o 
   1   2   5       50.61       59.90      8.63 o 
   2   2   5        2.41        5.04      6.18 o 
   3   2   5      878.62      852.65     19.01 o 
   4   2   5        8.06       10.31      5.49 o 
   5   2   5      385.73      371.27     14.18 o 
   6   2   5       23.31       15.77      8.52 o 
   7   2   5        0.45      -10.26     10.26 o 
   8   2   5        0.18       12.15     14.36 o 
   9   2   5      717.89      648.77     34.46 o 
  10   2   5      101.68      109.68     27.03 o 
  11   2   5      161.37      182.99     21.42 o 
  12   2   5       10.87        8.83     16.21 o 
  13   2   5       15.02       10.56     16.12 o 
  14   2   5        0.07       -4.55     18.91 o 
 -14   3   5        5.70       27.96     26.35 o 
 -13   3   5        7.32       51.83     26.62 o 
 -12   3   5       28.64       44.45     43.64 o 
 -11   3   5      253.40      280.40     30.92 o 
 -10   3   5      193.63      178.83     26.35 o 
  -9   3   5      102.28      129.91     33.00 o 
  -8   3   5       90.54       91.98     23.09 o 
  -7   3   5       12.34        1.19     23.48 o 
  -6   3   5       24.95       34.09     17.12 o 
  -5   3   5      893.50      934.96     62.75 o 
  -4   3   5        0.15       13.41     15.71 o 
  -3   3   5      373.70      367.41     15.98 o 
  -2   3   5       54.74       68.98     10.29 o 
  -1   3   5      104.96      114.95     10.06 o 
   0   3   5      485.94      514.37     24.14 o 
   1   3   5      460.41      482.37     12.71 o 
   2   3   5       61.78       68.41      5.40 o 
   3   3   5       29.53       32.37      8.19 o 
   4   3   5       71.30       78.21      7.48 o 
   5   3   5       49.40       63.83     21.04 o 
   6   3   5       86.54      128.75     24.30 o 
   7   3   5        5.22       -3.35     23.75 o 
   8   3   5       13.77      -13.58     27.86 o 
   9   3   5       39.53       76.47     21.98 o 
  10   3   5      106.38      100.76     15.04 o 
  11   3   5       64.76       70.16     17.39 o 
  12   3   5        0.05        3.61     15.35 o 
  13   3   5        0.21        1.18     15.65 o 
 -13   4   5       46.94       21.54     28.24 o 
 -12   4   5        7.13       33.87     25.19 o 
 -11   4   5       84.98       86.29     25.44 o 
 -10   4   5       30.73       28.77     22.54 o 
  -9   4   5       11.86       34.61     24.82 o 
  -8   4   5      183.83      175.19     35.04 o 
  -7   4   5     1120.32     1164.00     57.15 o 
  -6   4   5      120.98      133.51     21.88 o 
  -5   4   5      137.05      171.09     20.00 o 
  -4   4   5       91.78      130.12     16.91 o 
  -3   4   5        0.80        8.71     12.58 o 
  -2   4   5       47.72       61.67     12.02 o 
  -1   4   5      890.11      924.86     40.06 o 
   0   4   5      290.08      285.29     10.18 o 
   1   4   5        3.81        2.49      5.32 o 
   2   4   5      563.10      577.85     22.44 o 
   3   4   5      163.42      161.10     17.10 o 
   4   4   5      195.65      167.13     20.11 o 
   5   4   5       13.20        8.30      7.07 o 
   6   4   5      439.23      464.63     24.35 o 
   7   4   5        4.80       11.01     14.60 o 
   8   4   5      209.43      248.58     25.88 o 
   9   4   5      935.31      930.99     63.79 o 
  10   4   5      117.12      102.68     25.33 o 
  11   4   5      165.51      154.90     29.83 o 
  12   4   5        6.41       50.08     35.22 o 
  13   4   5       30.05       53.62     62.95 o 
 -12   5   5       31.38       32.42     42.24 o 
 -11   5   5      320.41      308.89     42.02 o 
 -10   5   5      282.51      335.23     40.65 o 
  -9   5   5      127.37       78.80     91.67 o 
  -8   5   5       42.41       58.78     23.89 o 
  -7   5   5       53.01       52.00     27.51 o 
  -6   5   5        3.70       14.36     44.73 o 
  -5   5   5      958.26      992.62     38.21 o 
  -4   5   5       12.25       15.66      9.55 o 
  -3   5   5       50.84       40.46      9.78 o 
  -2   5   5        2.27        2.32      6.39 o 
  -1   5   5      132.57      127.13     13.01 o 
   0   5   5      100.79      110.29     17.38 o 
   1   5   5       38.26       33.69     15.75 o 
   2   5   5       44.40       24.60     16.86 o 
   3   5   5      190.74      261.90     82.83 o 
   4   5   5      332.35      400.12     75.93 o 
   5   5   5      113.64      112.63     11.80 o 
   6   5   5      196.95      245.74     41.42 o 
   7   5   5       26.00       31.39     40.59 o 
   8   5   5       19.42       11.60     51.91 o 
   9   5   5       47.26       24.20     33.89 o 
  10   5   5       74.04       76.24     80.35 o 
  11   5   5       44.05       50.71     37.68 o 
  12   5   5        2.36       48.16     72.06 o 
 -10   6   5       40.48       88.59     35.15 o 
  -9   6   5        2.86       40.21     37.00 o 
  -8   6   5      117.84      152.09     44.18 o 
  -7   6   5      527.41      493.26     46.70 o 
  -6   6   5       85.45       82.35     31.69 o 
  -5   6   5       97.40       78.04     31.28 o 
  -4   6   5       21.62       15.39     24.98 o 
  -3   6   5        6.16        7.28     21.50 o 
  -2   6   5        3.00       12.95     17.88 o 
  -1   6   5      429.42      468.68     31.41 o 
   0   6   5      257.43      292.01     23.63 o 
   1   6   5        0.12       -1.72     16.57 o 
   2   6   5      134.46      114.40     47.79 o 
   3   6   5      114.49      114.24     23.21 o 
   4   6   5       44.01       92.94     30.29 o 
   5   6   5        5.74        1.70     16.05 o 
   6   6   5      222.99      289.71     59.92 o 
   7   6   5       14.91       -0.57     26.28 o 
   8   6   5      131.05       99.18     39.51 o 
   9   6   5      808.31      794.13     63.95 o 
  10   6   5       85.07       85.24     46.44 o 
  -8   7   5       14.09       28.16     40.86 o 
  -7   7   5       56.01        9.94     39.21 o 
  -6   7   5        3.13       17.67     40.86 o 
  -5   7   5      247.52      328.02     54.12 o 
  -4   7   5       40.01       24.12     33.96 o 
  -3   7   5      131.80      125.55     38.82 o 
  -2   7   5       98.33       85.06     32.48 o 
  -1   7   5      113.81      121.32     36.17 o 
   0   7   5      313.56      382.15     98.85 o 
   1   7   5      116.72      137.10     33.89 o 
   2   7   5       53.10        6.88     26.85 o 
   3   7   5        3.68       14.36     56.88 o 
   4   7   5       10.41       23.19     51.36 o 
   5   7   5       56.54       67.92     75.65 o 
   6   7   5       20.42       64.61     71.79 o 
   7   7   5       28.30      242.42     81.73 o 
   8   7   5        0.38       23.03     35.86 o 
  -5   8   5        7.45       11.17     33.03 o 
  -4   8   5        8.35       51.49     38.38 o 
  -3   8   5       24.40      -22.09     72.34 o 
  -2   8   5       40.15       62.95     77.86 o 
  -1   8   5      268.30      349.00     95.53 o 
   0   8   5      201.74      236.90     88.36 o 
   1   8   5        4.70      -12.15     67.92 o 
   2   8   5        1.99       -5.52     64.06 o 
   3   8   5      107.01      125.91     78.97 o 
   4   8   5        1.04      225.31     80.07 o 
 -15   0   6        0.35      -22.27     32.61 o 
 -14   0   6        0.00       26.09     46.11 o 
 -13   0   6      247.74      231.84     38.37 o 
 -12   0   6      828.65      791.88     62.40 o 
 -11   0   6       19.26        4.49     21.73 o 
 -10   0   6      288.36      317.53     59.64 o 
  -9   0   6        9.40        0.96     19.60 o 
  -8   0   6       62.86       65.71     23.19 o 
  -7   0   6      881.98      849.32     75.10 o 
  -6   0   6       50.46       70.13     19.33 o 
  -5   0   6       74.81       78.32     16.48 o 
  -4   0   6       30.03       33.96      9.76 o 
  -3   0   6      404.18      389.94     24.97 o 
  -2   0   6     3204.62     3001.32    146.89 o 
  -1   0   6      674.68      437.99     66.54 o 
   0   0   6      863.03      848.86     34.98 o 
   1   0   6      376.07      396.37     24.85 o 
   2   0   6     4150.70     4143.83    108.95 o 
   3   0   6       46.10       47.39     12.09 o 
   4   0   6     3083.69     3023.11    113.21 o 
   5   0   6      323.72      332.27     19.84 o 
   6   0   6       63.89       36.34     14.55 o 
   7   0   6      233.31      243.19     21.70 o 
   8   0   6       12.19       34.26     22.64 o 
   9   0   6      996.82      971.36     66.27 o 
  10   0   6      395.24      428.52     52.46 o 
  11   0   6      115.05       79.64     28.99 o 
  12   0   6      131.35      101.69     33.96 o 
  13   0   6       56.94       76.42     44.45 o 
  14   0   6        0.69       28.88     33.69 o 
 -14   1   6        6.02       52.68     24.01 o 
 -13   1   6       55.81       62.10     22.88 o 
 -12   1   6       18.32       38.82     19.08 o 
 -11   1   6        0.01       19.32     23.34 o 
 -10   1   6     1229.09     1157.81     41.07 o 
  -9   1   6      914.77      859.43     33.32 o 
  -8   1   6      430.05      494.45     27.95 o 
  -7   1   6        2.49        1.66     18.22 o 
  -6   1   6       36.25       33.33     15.51 o 
  -5   1   6        0.31        2.83     11.56 o 
  -4   1   6       40.45       48.72     12.27 o 
  -3   1   6     3147.24     3126.14     52.53 o 
  -2   1   6     1116.63     1063.76     30.11 o 
  -1   1   6     7314.89     7246.44    398.70 o 
   0   1   6      360.26      367.26     17.33 o 
   1   1   6      245.18      216.47     17.18 o 
   2   1   6      205.03      211.24     10.11 o 
   3   1   6     2157.38     2226.98     37.97 o 
   4   1   6     1481.78     1712.01     38.90 o 
   5   1   6      296.27      345.91     18.03 o 
   6   1   6       28.25       22.27     11.06 o 
   7   1   6        4.88        7.59      9.96 o 
   8   1   6     1770.16     1767.44    119.56 o 
   9   1   6       88.00       98.61     19.47 o 
  10   1   6       73.45       56.57     14.58 o 
  11   1   6        1.98       -9.73     15.98 o 
  12   1   6      208.16      183.04     38.46 o 
  13   1   6        0.12       22.08     18.40 o 
  14   1   6       72.84       89.90     23.37 o 
 -14   2   6        0.64       21.83     30.92 o 
 -13   2   6       60.18       79.24     31.69 o 
 -12   2   6      264.72      304.41     32.56 o 
 -11   2   6        0.45        5.64     20.23 o 
 -10   2   6       35.79       89.17     34.24 o 
  -9   2   6      176.96      204.74     29.54 o 
  -8   2   6        3.28       23.19     20.43 o 
  -7   2   6      802.60      855.27     69.03 o 
  -6   2   6      527.92      500.31     56.33 o 
  -5   2   6      171.99      191.34     34.79 o 
  -4   2   6       52.81       63.96     13.96 o 
  -3   2   6        2.73       12.03     10.39 o 
  -2   2   6     1012.45     1005.73     24.86 o 
  -1   2   6       34.51       26.93      5.90 o 
   0   2   6       68.11       73.33     16.32 o 
   1   2   6       60.95       76.38     10.27 o 
   2   2   6     2055.07     2030.96     43.52 o 
   3   2   6        1.62        7.43      6.21 o 
   4   2   6     1815.14     1878.77     38.65 o 
   5   2   6      229.92      242.08     17.27 o 
   6   2   6        0.01       10.88      9.28 o 
   7   2   6       46.91       41.04     10.73 o 
   8   2   6       35.50       32.74     13.33 o 
   9   2   6      384.87      399.39     25.26 o 
  10   2   6      664.20      587.47     35.56 o 
  11   2   6      103.55      105.96     19.46 o 
  12   2   6      269.68      313.04     32.84 o 
  13   2   6      205.33      280.79     34.91 o 
  14   2   6        0.48       -1.42     17.55 o 
 -14   3   6        9.14       42.85     52.40 o 
 -13   3   6        1.00       31.13     26.34 o 
 -12   3   6       13.47       31.66     26.53 o 
 -11   3   6       72.94       51.62     27.61 o 
 -10   3   6      191.90      193.39     26.61 o 
  -9   3   6      392.83      472.31     47.47 o 
  -8   3   6       12.96       24.25     24.85 o 
  -7   3   6      313.72      304.84     25.13 o 
  -5   3   6      192.21      261.75     42.52 o 
  -4   3   6       84.87       58.76     17.93 o 
  -3   3   6      710.80      709.29     31.95 o 
  -2   3   6     1386.01     1409.14     42.56 o 
  -1   3   6     1170.51     1214.87     61.04 o 
   0   3   6       18.96       13.64     25.68 o 
   1   3   6       23.63       26.83      7.02 o 
   2   3   6       18.19       16.03     12.59 o 
   3   3   6      661.92      654.04     17.01 o 
   4   3   6      496.08      481.77     35.31 o 
   5   3   6      141.40      129.02      9.96 o 
   6   3   6       12.11       13.22      9.05 o 
   7   3   6       71.18       81.93     29.46 o 
   8   3   6      356.33      360.95     27.43 o 
   9   3   6       67.08       82.83     20.81 o 
  10   3   6        0.10       20.33     13.77 o 
  11   3   6      150.02      143.56     21.50 o 
  12   3   6      157.99      169.04     22.78 o 
  13   3   6       45.29       75.17     20.19 o 
 -13   4   6        1.97       23.06     23.20 o 
 -12   4   6       81.23       69.70     28.09 o 
 -11   4   6        3.72        9.22     22.05 o 
 -10   4   6        8.39      -13.65     18.52 o 
  -9   4   6       66.77       66.40     23.33 o 
  -8   4   6        3.44        2.22     15.32 o 
  -7   4   6       69.63       88.73     29.77 o 
  -6   4   6      440.56      406.93     30.72 o 
  -5   4   6       49.69       38.66     32.58 o 
  -4   4   6        2.66       -1.79      9.84 o 
  -3   4   6       21.09       31.43     10.62 o 
  -2   4   6       97.71      115.00     23.95 o 
  -1   4   6        0.87       -5.21      7.78 o 
   0   4   6        2.96        3.56      7.34 o 
   1   4   6        0.25       -3.24      6.87 o 
   2   4   6      198.03      170.39     19.44 o 
   3   4   6        4.60        4.42      6.11 o 
   4   4   6      261.37      250.38     26.54 o 
   5   4   6      175.21      157.72     18.19 o 
   6   4   6        3.16       10.71     13.29 o 
   7   4   6       12.44        5.82     14.36 o 
   8   4   6       73.36       42.32     17.81 o 
   9   4   6      239.51      258.40     43.60 o 
  10   4   6      331.63      360.12     29.49 o 
  11   4   6       36.76       61.45     24.52 o 
  12   4   6       38.22       20.64     50.25 o 
 -12   5   6       30.70       43.94     35.07 o 
 -11   5   6        0.57      -19.31     29.43 o 
 -10   5   6       54.57       90.42     32.02 o 
  -9   5   6       33.37       91.00     56.88 o 
  -8   5   6        1.21        3.03     18.37 o 
  -7   5   6       52.58       82.03     22.53 o 
  -6   5   6       15.74       18.52     24.86 o 
  -5   5   6        7.12        9.07     11.36 o 
  -4   5   6       21.98       18.64     12.94 o 
  -3   5   6       23.78       18.78     10.90 o 
  -2   5   6       58.45       67.11      9.43 o 
  -1   5   6      536.48      469.26     27.07 o 
   0   5   6       18.73       22.01      6.40 o 
   1   5   6        8.93       11.64      7.29 o 
   2   5   6       10.06       11.34      6.21 o 
   3   5   6      109.53       88.01     27.00 o 
   4   5   6      156.65      148.75     11.99 o 
   5   5   6       76.80      113.12     31.75 o 
   6   5   6       43.43       17.46     27.64 o 
   7   5   6       58.50       75.21     33.40 o 
   8   5   6       37.41       13.98     29.64 o 
   9   5   6        2.54       -3.69     31.16 o 
  10   5   6        2.77        9.49     33.30 o 
  11   5   6       16.86        4.39     31.58 o 
 -10   6   6        4.02       14.36     27.65 o 
  -9   6   6       68.89       36.96     31.79 o 
  -8   6   6       67.20       76.66     33.82 o 
  -7   6   6      214.59      245.55     35.84 o 
  -6   6   6       17.51        9.88     29.54 o 
  -5   6   6       19.31       23.93     24.82 o 
  -4   6   6      108.14      145.23     46.39 o 
  -3   6   6       56.26       73.46     23.28 o 
  -2   6   6       69.95       55.40     12.09 o 
  -1   6   6        6.09        4.52     10.66 o 
   0   6   6       25.26       27.53     12.75 o 
   1   6   6        2.53       15.92     13.53 o 
   2   6   6        0.09       14.90     16.40 o 
   3   6   6        3.80        7.71     16.01 o 
   4   6   6        0.22       10.35     17.00 o 
   5   6   6       55.11       30.88     29.33 o 
   6   6   6        7.45      -23.56     33.96 o 
   7   6   6        0.38        7.93     28.49 o 
   8   6   6       68.45      106.60     38.08 o 
   9   6   6      302.13      296.26     50.31 o 
  10   6   6       25.90       37.46     41.93 o 
  -8   7   6        1.12        6.63     35.89 o 
  -7   7   6       14.21       19.33     36.45 o 
  -6   7   6        2.77       -1.66     30.37 o 
  -5   7   6        6.32        6.63     37.55 o 
  -4   7   6       67.74       60.49     32.70 o 
  -3   7   6       31.49       38.70     32.78 o 
  -2   7   6        6.71        7.88     34.51 o 
  -1   7   6      174.37      171.68     35.75 o 
   0   7   6       23.06        4.42     57.43 o 
   1   7   6       47.77      115.41     60.74 o 
   2   7   6       24.80       46.94     70.13 o 
   4   7   6        4.14       30.92     66.27 o 
   5   7   6       40.52       56.88     67.37 o 
   6   7   6       74.65       45.28     71.79 o 
   7   7   6       15.72       20.98     66.27 o 
   8   7   6        7.65       17.12     44.73 o 
  -4   8   6       41.85      171.74     82.28 o 
  -3   8   6        0.10      148.00     86.70 o 
  -2   8   6       13.20       54.12     82.83 o 
  -1   8   6        0.12       83.94     70.68 o 
   0   8   6        6.22      106.03     64.06 o 
   1   8   6        0.12      107.68     77.86 o 
   2   8   6        6.11       -2.21     66.27 o 
   3   8   6       10.85      -14.91     69.58 o 
   4   8   6       34.65      110.44     82.28 o 
 -14   1   7        0.31       -4.77     20.64 o 
 -13   1   7       25.18       32.30     21.97 o 
 -12   1   7        0.00        0.35     15.26 o 
 -11   1   7       40.24       31.69     15.86 o 
 -10   1   7        4.65       -4.84     19.90 o 
  -9   1   7      113.59      111.84     17.56 o 
  -8   1   7        0.20        0.01     13.63 o 
  -7   1   7        1.74       -9.74      9.74 o 
  -6   1   7      177.57      187.92     34.84 o 
  -5   1   7       43.00       46.16     37.83 o 
  -4   1   7       39.45       97.37     31.28 o 
  -3   1   7      494.37      470.26     19.04 o 
  -2   1   7       21.67       13.62      6.11 o 
  -1   1   7      519.51      560.87     21.10 o 
   0   1   7       35.56       38.03      6.09 o 
   1   1   7        4.90        5.89      8.30 o 
   2   1   7       36.77       31.26      9.07 o 
   3   1   7        0.23        5.17      6.40 o 
   4   1   7       10.43       11.23      6.62 o 
   5   1   7       10.44       14.15      8.70 o 
   6   1   7      372.75      372.56     25.43 o 
   7   1   7       61.76       63.94     14.58 o 
   8   1   7      196.90      208.32     16.63 o 
   9   1   7      123.98      161.86     23.05 o 
  10   1   7       12.77        9.16     16.35 o 
  11   1   7       79.24       54.03     20.62 o 
  12   1   7        1.60        0.33     14.08 o 
  13   1   7        0.61       14.77     16.59 o 
  14   1   7        1.54       24.57     22.00 o 
 -14   2   7       48.65      106.22     41.70 o 
 -13   2   7        4.94       29.53     37.55 o 
 -12   2   7       29.08       54.17     26.83 o 
 -11   2   7       33.73       32.42     23.08 o 
 -10   2   7       72.10      102.68     24.95 o 
  -9   2   7       30.00       30.57     20.84 o 
  -8   2   7       30.45        0.00     42.52 o 
  -7   2   7      298.99      347.53     29.27 o 
  -6   2   7       89.78      117.80     34.63 o 
  -5   2   7       12.56        9.78     23.47 o 
  -4   2   7       82.60      107.11     11.97 o 
  -3   2   7       88.54      105.06     10.99 o 
  -2   2   7      430.75      497.14     29.25 o 
  -1   2   7      209.46      240.91     17.24 o 
   0   2   7      240.75      249.12     23.82 o 
   1   2   7      223.82      227.67     24.71 o 
   2   2   7       30.98       36.67     13.77 o 
   3   2   7      475.08      489.82     40.31 o 
   4   2   7       17.01       10.45      6.70 o 
   5   2   7       26.92       37.63      7.60 o 
   6   2   7       12.50       15.56     10.36 o 
   7   2   7       38.09       27.94     10.40 o 
   8   2   7      242.88      247.34     32.81 o 
   9   2   7      142.39      140.25     17.19 o 
  10   2   7        1.49       -8.07     13.43 o 
  11   2   7        1.82        3.66     15.59 o 
  12   2   7       19.48       19.57     18.85 o 
  13   2   7        0.02       12.86     17.28 o 
  14   2   7        3.77        2.87     19.34 o 
 -13   3   7       16.10       56.67     36.27 o 
 -12   3   7       43.98       16.11     20.61 o 
 -11   3   7      243.22      223.49     28.17 o 
 -10   3   7      120.69      123.50     29.59 o 
  -9   3   7      455.23      410.85     69.03 o 
  -8   3   7        1.99      -35.34     49.15 o 
  -7   3   7        4.90       46.49     37.00 o 
  -6   3   7     1051.46     1077.65     46.66 o 
  -5   3   7      171.44      197.86     24.30 o 
  -4   3   7      326.33      333.75     43.29 o 
  -3   3   7      927.91      896.65    115.14 o 
  -2   3   7      172.46      154.16     21.40 o 
  -1   3   7      678.75      752.92     27.95 o 
   0   3   7      171.12      166.11      8.20 o 
   1   3   7        7.88       19.20     11.15 o 
   2   3   7       24.58       25.86      9.91 o 
   3   3   7      749.25      690.07     18.04 o 
   4   3   7        1.83        1.41      5.40 o 
   5   3   7      193.36      193.48     17.72 o 
   6   3   7      179.65      159.31     14.24 o 
   7   3   7      120.23      134.48     19.59 o 
   8   3   7      302.39      284.05     26.65 o 
   9   3   7       42.87       17.96     21.23 o 
  10   3   7        9.15       23.28     14.44 o 
  11   3   7      111.16      115.49     18.65 o 
  12   3   7       88.07       93.33     27.34 o 
  13   3   7       24.74       44.31     21.52 o 
 -13   4   7        0.02       42.20    118.18 o 
 -12   4   7        1.81       66.83     36.44 o 
 -11   4   7        1.49       24.63     29.34 o 
 -10   4   7      212.43      170.22     24.93 o 
  -9   4   7      139.85      154.30     42.90 o 
  -8   4   7      217.29      235.65     26.42 o 
  -7   4   7      472.80      435.90     29.58 o 
  -6   4   7      121.07      100.50     40.31 o 
  -5   4   7       17.44       18.96     18.22 o 
  -4   4   7       84.53       92.77     20.43 o 
  -3   4   7       33.55       47.81     12.44 o 
  -2   4   7      111.98      143.86     14.45 o 
  -1   4   7        5.57        3.70      8.87 o 
   0   4   7      116.53      110.55      9.38 o 
   1   4   7        0.80        2.60      6.60 o 
   2   4   7      253.43      284.08     32.68 o 
   3   4   7      366.04      335.79     26.94 o 
   4   4   7      524.40      499.91     34.86 o 
   5   4   7      618.81      572.54     30.93 o 
   6   4   7        2.05        2.55     14.72 o 
   7   4   7       91.66      107.46     19.16 o 
   8   4   7       95.57       67.09     19.81 o 
   9   4   7      172.54      171.67     25.08 o 
  10   4   7      263.47      259.69     29.15 o 
  11   4   7       75.57       81.81     26.87 o 
  12   4   7       27.82       86.99     44.21 o 
 -11   5   7      223.19      226.69     31.66 o 
 -10   5   7      284.55      238.73     88.91 o 
  -9   5   7      256.85      239.99     51.63 o 
  -8   5   7        0.45       25.83     19.48 o 
  -7   5   7        1.29       -6.98     18.83 o 
  -6   5   7      782.56      754.85     37.75 o 
  -5   5   7      267.07      231.54     24.02 o 
  -4   5   7      234.86      211.89     38.66 o 
  -3   5   7      632.61      604.27     25.80 o 
  -2   5   7       98.39       83.91     13.71 o 
  -1   5   7      277.00      246.76     39.59 o 
   0   5   7      334.30      331.83     13.38 o 
   1   5   7       11.61       11.74      6.91 o 
   2   5   7       74.68       89.76     11.55 o 
   3   5   7     1018.35      925.00     57.15 o 
   4   5   7       19.74       12.61      9.02 o 
   5   5   7      328.49      306.23     60.73 o 
   6   5   7        0.89        8.84     30.37 o 
   7   5   7       78.83       67.79     33.98 o 
   8   5   7      174.97      203.96     61.30 o 
   9   5   7        0.97        4.98     34.62 o 
  10   5   7        0.19       -1.54     28.67 o 
  11   5   7       55.65      112.20     44.56 o 
 -10   6   7       98.89      138.42     75.10 o 
  -9   6   7       80.49       72.63     31.07 o 
  -8   6   7      148.88      178.71     33.66 o 
  -7   6   7      287.13      248.35     33.32 o 
  -6   6   7      162.27      157.79     32.02 o 
  -5   6   7        6.34      -15.59     24.16 o 
  -4   6   7       14.70       10.27     25.40 o 
  -3   6   7        1.24       16.18     20.50 o 
  -2   6   7       53.25       47.69     12.83 o 
  -1   6   7        0.20       -6.21     11.55 o 
   0   6   7       21.84        7.74     12.58 o 
   1   6   7        1.90        0.45     12.41 o 
   2   6   7       72.91       42.79     22.64 o 
   3   6   7      285.94      224.75     37.55 o 
   4   6   7      323.83      292.15     36.94 o 
   5   6   7      310.07      302.39     40.70 o 
   6   6   7        1.99       -1.18     24.82 o 
   7   6   7       12.21       53.21     52.74 o 
   8   6   7      198.19      261.41     45.31 o 
   9   6   7      177.66      148.87     41.77 o 
  -7   7   7        1.66      -13.25     35.89 o 
  -6   7   7      360.99      305.93     50.80 o 
  -5   7   7      172.92      145.79     41.97 o 
  -4   7   7       41.75       18.89     32.19 o 
  -3   7   7      315.56      298.78     65.71 o 
  -2   7   7       38.18       22.64     67.37 o 
  -1   7   7      252.49      240.77     87.25 o 
   0   7   7       50.80      106.03     72.89 o 
   1   7   7        1.15      -67.92     74.00 o 
   2   7   7        9.01       55.22     59.09 o 
   3   7   7      169.50      220.34     68.48 o 
   4   7   7        9.39      -75.10     75.10 o 
   5   7   7        4.35       67.92     71.24 o 
   6   7   7       36.49      130.32     70.13 o 
   7   7   7       77.09      206.53     70.68 o 
  -3   8   7        5.98      -25.95     72.34 o 
  -2   8   7       50.48      109.89     86.15 o 
  -1   8   7        0.01      216.47     84.49 o 
   0   8   7       23.96      -45.28     78.42 o 
   1   8   7       22.85      -87.25     87.25 o 
   2   8   7        2.84      136.40     74.55 o 
   3   8   7      182.79      187.75     74.00 o 
 -14   0   8        2.23       29.74     43.90 o 
 -13   0   8        2.79       50.23     35.62 o 
 -12   0   8       23.89       34.63     28.05 o 
 -11   0   8       10.15      -15.46     28.16 o 
 -10   0   8      813.68      847.11     98.85 o 
  -9   0   8      168.11      188.64     52.74 o 
  -8   0   8     1686.33     1558.76     88.63 o 
  -7   0   8      368.87      351.95     37.83 o 
  -6   0   8      165.99      144.68     22.64 o 
  -3   0   8      641.52      618.61     27.76 o 
  -2   0   8      405.71      353.56     27.33 o 
   0   0   8       18.96       30.37     22.09 o 
   1   0   8      124.35      145.61     19.42 o 
   2   0   8     1477.26     1573.70     56.88 o 
   3   0   8       28.29       49.21     12.82 o 
   4   0   8     3542.15     3596.26    186.10 o 
   5   0   8        1.12        8.01     15.64 o 
   6   0   8       85.86      102.32     19.88 o 
   7   0   8       67.52       71.97     19.90 o 
   8   0   8       36.17       27.24     27.61 o 
   9   0   8      490.25      480.84     32.23 o 
  10   0   8       38.26       23.32     21.61 o 
  11   0   8      122.19      136.40     34.24 o 
  12   0   8        0.27       37.25     23.56 o 
  13   0   8      107.86      179.65     61.57 o 
  14   0   8       35.16       75.84     27.97 o 
 -14   1   8       97.29      146.69     23.75 o 
 -13   1   8        2.52       47.32     21.55 o 
 -12   1   8      432.90      433.64     32.12 o 
 -11   1   8       67.74       59.63     19.13 o 
 -10   1   8      681.00      641.32     30.65 o 
  -9   1   8       21.31       -0.38     26.51 o 
  -8   1   8       47.73       43.24     20.60 o 
  -7   1   8     1995.94     1901.62     59.00 o 
  -6   1   8     1894.46     2010.63    110.44 o 
  -5   1   8       42.70       59.12     14.36 o 
  -4   1   8      523.18      553.15     26.98 o 
  -3   1   8        1.14       -5.26     14.11 o 
  -2   1   8     3813.09     4142.03    155.73 o 
  -1   1   8     2173.92     2260.34    104.09 o 
   0   1   8        4.29        2.65      5.41 o 
   1   1   8      386.25      429.20     25.94 o 
   2   1   8       82.48       92.38     16.17 o 
   3   1   8      441.37      471.29     36.74 o 
   4   1   8      460.75      461.01     15.58 o 
   5   1   8     1130.10     1099.59     46.39 o 
   6   1   8      317.67      318.15     24.68 o 
   7   1   8       61.85       73.93     17.54 o 
   8   1   8        0.04       -0.50     10.50 o 
   9   1   8       62.38       22.88     16.38 o 
  10   1   8       29.36       42.83     19.61 o 
  11   1   8      474.70      483.47     32.12 o 
  12   1   8        5.28        9.75     16.01 o 
  13   1   8        0.04       20.31     18.07 o 
  14   1   8       68.63       57.79     22.75 o 
 -14   2   8        1.91       22.15     24.59 o 
 -13   2   8        1.49        3.97     24.46 o 
 -12   2   8       46.56       56.30     26.44 o 
 -11   2   8       23.83        4.51     18.01 o 
 -10   2   8      230.87      232.62     29.81 o 
  -9   2   8       42.97       36.95     20.39 o 
  -8   2   8      838.28      803.12     35.14 o 
  -7   2   8     1044.84      993.46     40.35 o 
  -6   2   8       15.07        9.93     15.74 o 
  -5   2   8       50.34       70.13     15.46 o 
  -4   2   8      153.17      125.65     15.22 o 
  -3   2   8      124.35      170.28     15.78 o 
  -2   2   8        9.34       11.58     10.94 o 
  -1   2   8      120.30      133.43      9.03 o 
   0   2   8      285.44      277.71     26.23 o 
   1   2   8       10.54       12.40     15.93 o 
   2   2   8      168.61      198.75     15.60 o 
   3   2   8      134.56      168.62     23.17 o 
   4   2   8     1651.39     1641.21     32.58 o 
   5   2   8       68.80       76.31      8.39 o 
   6   2   8       75.74       79.62     21.39 o 
   7   2   8       63.03       57.01     11.03 o 
   8   2   8       60.54       80.25     19.64 o 
   9   2   8      215.88      236.98     18.31 o 
  10   2   8       18.63       24.78     14.51 o 
  11   2   8       33.86       45.53     17.10 o 
  12   2   8        7.57       29.77     18.88 o 
  13   2   8       91.77       92.59     22.35 o 
 -13   3   8       10.90       19.95     38.38 o 
 -12   3   8       70.10      104.76     41.95 o 
 -11   3   8       16.43       25.01     18.35 o 
 -10   3   8      256.01      267.76     28.46 o 
  -9   3   8       22.17        2.75     18.10 o 
  -8   3   8       20.84       26.53     17.67 o 
  -7   3   8      900.15      965.97     38.78 o 
  -6   3   8     1417.70     1423.79     57.28 o 
  -5   3   8      136.58      165.14     17.97 o 
  -4   3   8      100.80      113.96     15.52 o 
  -3   3   8      316.45      355.46     62.00 o 
  -2   3   8      435.88      488.57     31.24 o 
  -1   3   8      989.08     1008.35     33.40 o 
   0   3   8      304.53      328.22     17.36 o 
   1   3   8      776.53      817.90     72.22 o 
   2   3   8       76.37       73.26     16.82 o 
   3   3   8       98.21      107.76     13.55 o 
   4   3   8      610.87      620.61     26.48 o 
   5   3   8      231.17      254.39     28.55 o 
   6   3   8       65.86       71.21     18.74 o 
   7   3   8        0.60       17.00     15.78 o 
   8   3   8        3.69        8.51     25.79 o 
   9   3   8       83.97      107.80     26.71 o 
  10   3   8       11.97        1.61     11.64 o 
  11   3   8      196.66      175.74     21.47 o 
  12   3   8        9.77       -7.47     22.28 o 
  13   3   8        8.13       46.23     27.05 o 
 -12   4   8       25.68       24.18     24.26 o 
 -11   4   8        3.36       -1.61     19.07 o 
 -10   4   8       15.51       25.69     25.06 o 
  -9   4   8       10.04       20.18     20.78 o 
  -8   4   8      283.13      323.03     79.00 o 
  -7   4   8      795.69      876.73     39.93 o 
  -6   4   8       18.52       33.41     30.73 o 
  -5   4   8        7.29       -0.14     13.91 o 
  -4   4   8       78.32      107.25     17.80 o 
  -3   4   8       16.83       17.75     13.56 o 
  -2   4   8       21.51       31.87     10.45 o 
  -1   4   8       39.12       73.45     10.96 o 
   0   4   8      257.50      271.81     28.53 o 
   1   4   8        0.01      -11.62     13.23 o 
   2   4   8       10.29       16.57     12.13 o 
   3   4   8       77.07       74.50     12.04 o 
   4   4   8      403.59      359.01     50.45 o 
   5   4   8       17.97       33.57     20.80 o 
   6   4   8        1.95       22.09     14.78 o 
   7   4   8        8.91       16.51     16.64 o 
   8   4   8       44.43       64.43     19.77 o 
   9   4   8        2.77       -7.83     16.85 o 
  10   4   8        2.29       24.22     21.51 o 
  11   4   8        0.46       22.52     31.60 o 
  12   4   8        0.12       66.23     42.82 o 
 -11   5   8       42.08       74.96     46.66 o 
 -10   5   8       23.05       16.64     27.61 o 
  -9   5   8        2.33        9.07     22.14 o 
  -8   5   8       10.24       16.04     19.88 o 
  -7   5   8      164.58       88.88    106.03 o 
  -6   5   8       83.58       79.89     25.69 o 
  -5   5   8       55.20       79.87     15.27 o 
  -4   5   8        0.02       -0.93     16.18 o 
  -3   5   8       28.72       38.61     13.88 o 
  -2   5   8      356.03      349.38     20.20 o 
  -1   5   8      158.53      199.35     25.95 o 
   0   5   8       19.16       23.20      8.70 o 
   1   5   8       22.25        1.43     18.70 o 
   2   5   8        6.84       10.59      7.96 o 
   3   5   8      332.21      315.26     32.84 o 
   4   5   8       26.85       18.27     11.80 o 
   5   5   8        0.91        5.52     13.25 o 
   6   5   8       87.95       60.19     32.58 o 
   7   5   8        0.15       -2.71     24.93 o 
   8   5   8        2.88       -4.41     32.04 o 
   9   5   8       76.71       61.42     40.84 o 
  10   5   8        0.01       11.03     38.62 o 
  11   5   8       53.40      105.20     46.97 o 
  -9   6   8        1.96       16.53     34.24 o 
  -8   6   8      149.42      122.15     33.96 o 
  -7   6   8      114.25      123.83     30.57 o 
  -6   6   8      147.50      120.13     43.90 o 
  -5   6   8       48.30       26.58     31.75 o 
  -4   6   8       47.12       56.60     23.51 o 
  -3   6   8       79.89       64.18     21.63 o 
  -2   6   8        0.06        2.69     12.25 o 
  -1   6   8       32.35       22.88     12.97 o 
   0   6   8        6.14      -10.07     32.30 o 
   1   6   8        1.36       27.66     48.04 o 
   2   6   8        0.64       -9.49     18.88 o 
   3   6   8       18.64       23.81     39.76 o 
   4   6   8       63.79       73.60     38.10 o 
   5   6   8       22.02       13.32     29.41 o 
   6   6   8       88.03       96.87     69.30 o 
   7   6   8        0.09       17.64     32.61 o 
   8   6   8       21.62       53.18     38.00 o 
   9   6   8       91.80      133.16     46.67 o 
  -7   7   8        5.02        4.42     27.61 o 
  -4   7   8       33.48      226.41     71.79 o 
  -3   7   8        4.49      -38.66     75.10 o 
  -2   7   8      121.09       96.64     66.82 o 
  -1   7   8        0.01       -0.55     49.70 o 
   0   7   8        9.39      140.82     67.37 o 
   1   7   8       20.36       91.67     76.76 o 
   2   7   8        4.81       33.69     72.34 o 
   3   7   8      179.99      183.89     86.70 o 
   4   7   8        5.89       80.07     63.51 o 
   5   7   8        8.48        5.52     53.01 o 
   6   7   8       19.61        7.73     71.24 o 
   7   7   8        5.19       -7.73     68.48 o 
  -2   8   8       19.80       15.46     65.16 o 
  -1   8   8        1.93      159.59     92.77 o 
   0   8   8       10.44      140.82     75.10 o 
   1   8   8        5.85      -11.04     72.89 o 
   2   8   8       95.77       92.77     88.36 o 
 -14   1   9       28.42       36.83     27.83 o 
 -13   1   9       10.30       76.83     37.34 o 
 -12   1   9       13.52       -6.12     20.07 o 
 -11   1   9       39.57       26.88     26.98 o 
 -10   1   9       15.64       20.39     17.36 o 
  -9   1   9        3.50        5.30     18.89 o 
  -8   1   9      154.53      127.46     21.67 o 
  -7   1   9       17.54       10.65     17.21 o 
  -6   1   9        7.98        5.72     13.49 o 
  -5   1   9        1.21       -3.64     29.88 o 
  -4   1   9        9.04       16.58     12.92 o 
  -3   1   9       39.79       25.99     27.33 o 
  -2   1   9        9.56        2.16     28.44 o 
  -1   1   9      124.46      139.92     14.40 o 
   0   1   9      157.45      149.64     11.87 o 
   1   1   9        8.36       18.78     23.75 o 
   2   1   9        3.81       -5.30      9.78 o 
   3   1   9        6.10       18.22     11.93 o 
   4   1   9       54.30       48.11     11.99 o 
   5   1   9        1.89       21.76     10.28 o 
   6   1   9        0.78       13.45      9.39 o 
   7   1   9       91.01       90.93     16.44 o 
   8   1   9       23.60       59.86     25.31 o 
   9   1   9       43.31       73.34     25.23 o 
  10   1   9        5.13       22.91     21.28 o 
  11   1   9       60.05       60.40     18.36 o 
  12   1   9       16.04        4.10     14.55 o 
  13   1   9        0.00       10.95     18.19 o 
 -13   2   9       11.62       -6.79     30.50 o 
 -12   2   9        1.42        9.73     23.92 o 
 -11   2   9       41.02       64.86     25.12 o 
 -10   2   9        8.53        7.48     19.27 o 
  -9   2   9      241.04      233.99     24.74 o 
  -8   2   9      149.55       71.24     69.58 o 
  -7   2   9      480.31      422.25     26.29 o 
  -6   2   9       65.19      109.05     18.79 o 
  -5   2   9       56.09       59.42     15.46 o 
  -4   2   9        6.64       -4.00      8.92 o 
  -3   2   9        3.71       -3.98     14.35 o 
  -2   2   9       87.80      107.07     13.79 o 
  -1   2   9        5.81        2.64      9.34 o 
   0   2   9       12.55       23.91     13.12 o 
   1   2   9       86.02      121.52     31.51 o 
   2   2   9      353.49      346.13     21.18 o 
   3   2   9      544.40      574.90     26.51 o 
   4   2   9       78.39      145.64     20.56 o 
   5   2   9       40.84       45.46      7.68 o 
   6   2   9      108.90      107.46     17.95 o 
   7   2   9      213.69      203.35     22.46 o 
   8   2   9       10.81       19.71     13.30 o 
   9   2   9      616.21      609.20     26.17 o 
  10   2   9      100.69      120.34     26.61 o 
  11   2   9        1.44        8.80     17.12 o 
  12   2   9        0.04       21.16     17.99 o 
  13   2   9       52.70       75.63     25.33 o 
 -13   3   9        3.80       13.88     60.41 o 
 -12   3   9       45.33       61.93     28.00 o 
 -11   3   9       15.13       13.68     22.02 o 
 -10   3   9        1.63      -16.14     21.05 o 
  -9   3   9        7.16      -14.59     18.33 o 
  -8   3   9      322.95      363.61     28.94 o 
  -7   3   9        0.89       -7.05     31.56 o 
  -6   3   9       56.71       52.46     19.33 o 
  -5   3   9        9.17       59.38     32.46 o 
  -4   3   9       74.11       76.55     12.72 o 
  -3   3   9      274.55      267.44     29.12 o 
  -2   3   9        8.74       31.41     16.57 o 
  -1   3   9      204.97      216.47     12.15 o 
   0   3   9      469.81      515.97     24.01 o 
   1   3   9        5.50        6.68     14.61 o 
   2   3   9       35.20       37.91     16.13 o 
   3   3   9        5.11       51.10     34.79 o 
   4   3   9       31.67       30.50     15.22 o 
   5   3   9      203.94      179.99     18.25 o 
   6   3   9       16.42       19.37     17.66 o 
   7   3   9      135.86      140.87     20.59 o 
   8   3   9       16.59       20.20     21.73 o 
   9   3   9      104.45      102.14     27.68 o 
  10   3   9       16.82        7.84     21.09 o 
  11   3   9        7.68       12.75     24.52 o 
  12   3   9       16.61        0.46     22.71 o 
 -12   4   9      151.74      156.78     31.50 o 
 -11   4   9        6.98       10.52     36.84 o 
 -10   4   9       14.52       -2.23     18.27 o 
  -9   4   9       39.78       32.26     21.12 o 
  -8   4   9       55.81       84.16     23.22 o 
  -7   4   9      523.54      496.44     30.45 o 
  -6   4   9       28.35       29.73     17.28 o 
  -5   4   9        4.74       10.49     16.01 o 
  -4   4   9       31.87       22.04     10.92 o 
  -3   4   9       41.95       42.88     10.97 o 
  -2   4   9      170.22      153.03     15.06 o 
  -1   4   9       27.22       43.81     10.85 o 
   0   4   9       32.12       45.39     25.40 o 
   1   4   9       93.05      145.35     22.41 o 
   2   4   9      509.09      516.76     24.45 o 
   4   4   9        0.13       16.01     17.67 o 
   5   4   9      143.81       97.65     20.28 o 
   6   4   9        0.44       25.24     15.65 o 
   7   4   9       85.61       52.05     19.41 o 
   8   4   9       45.49       48.04     20.98 o 
   9   4   9      342.03      342.35     30.81 o 
  10   4   9        2.32        0.22     18.50 o 
  11   4   9        0.00       67.11     44.31 o 
 -11   5   9        1.34       -2.32     72.06 o 
 -10   5   9       63.15       49.56     27.51 o 
  -9   5   9        6.05        1.94     21.12 o 
  -8   5   9      158.55      113.87     32.70 o 
  -7   5   9       56.58       58.44     21.09 o 
  -6   5   9      175.81      156.91     18.42 o 
  -5   5   9       79.02      123.47     16.45 o 
  -4   5   9      235.07      223.76     18.22 o 
  -3   5   9      234.31      264.58     46.22 o 
  -2   5   9        0.03       12.85     12.04 o 
  -1   5   9      188.46      191.76     17.06 o 
   0   5   9      529.34      531.65     27.50 o 
   1   5   9        6.26       18.78     19.00 o 
   2   5   9       57.15       49.70     17.67 o 
   3   5   9       41.01       25.55     13.92 o 
   4   5   9        0.06        1.61     16.01 o 
   5   5   9      441.44      428.83     47.32 o 
   6   5   9       11.55       17.55     28.25 o 
   7   5   9       41.80       42.47     29.32 o 
   8   5   9       80.66      105.85     38.03 o 
   9   5   9      104.30       78.40     46.04 o 
  10   5   9       45.32       80.66     45.98 o 
  -9   6   9       52.01       61.26     62.12 o 
  -8   6   9       12.77       -0.63     19.45 o 
  -7   6   9      497.41      414.96     57.71 o 
  -6   6   9       28.44       14.08     20.54 o 
  -5   6   9        3.96        2.06     19.45 o 
  -4   6   9        0.00       -6.04     18.20 o 
  -3   6   9       19.63        9.58     17.38 o 
  -2   6   9      129.91      112.00     23.16 o 
  -1   6   9        1.25       30.52     41.69 o 
   0   6   9       23.47       25.46     19.79 o 
   1   6   9       10.38        5.27     20.90 o 
   2   6   9      311.43      305.88     34.72 o 
   3   6   9      588.35      668.19     55.77 o 
   4   6   9        0.39      -14.06     25.25 o 
   5   6   9      156.53      194.63     35.28 o 
   6   6   9        1.96       72.36     66.54 o 
   7   6   9       92.36      164.12     67.92 o 
   8   6   9       20.23       20.65     38.99 o 
   9   6   9      240.65      276.11     67.37 o 
  -4   7   9       38.81      168.98     86.70 o 
  -3   7   9      176.67      181.68     88.91 o 
  -2   7   9       25.39       39.76     64.61 o 
  -1   7   9       51.11       82.83     67.92 o 
   0   7   9      287.01      371.09     78.97 o 
   1   7   9       14.77      133.64     69.58 o 
   2   7   9       28.36       -5.52     55.22 o 
   3   7   9       81.27      266.72     93.88 o 
   4   7   9        2.88        2.21     62.40 o 
   5   7   9      109.13        6.63     70.13 o 
   6   7   9       10.31      -35.89     77.86 o 
 -14   0  10       11.11      152.13    101.61 o 
 -13   0  10       20.14       72.36     32.45 o 
 -12   0  10       92.00       99.01     33.52 o 
 -11   0  10      337.69      344.78     54.12 o 
 -10   0  10       32.91       52.90     40.59 o 
  -9   0  10      273.45      200.00     28.10 o 
  -8   0  10     4515.13     4621.70    143.01 o 
  -7   0  10     1118.83     1063.58     54.67 o 
  -6   0  10       49.94       85.59     45.83 o 
  -5   0  10      267.24      361.15     55.22 o 
  -4   0  10        6.05      -27.06     39.76 o 
  -2   0  10     4174.18     3503.81    300.13 o 
  -1   0  10      424.03      386.52     18.79 o 
   1   0  10      666.87      700.35     31.76 o 
   4   0  10      201.55      186.21     35.34 o 
   5   0  10        0.36       -2.76     24.30 o 
   6   0  10      145.56      195.12     24.56 o 
   7   0  10      101.54       78.32     20.28 o 
   8   0  10      886.35      854.71     42.37 o 
   9   0  10       67.56       98.04     46.66 o 
  10   0  10      100.19       69.66     23.43 o 
  11   0  10       29.74       47.41     24.38 o 
  12   0  10      128.71      203.49     66.27 o 
  13   0  10        3.63       12.66     25.00 o 
 -14   1  10       79.00      150.95     59.70 o 
 -13   1  10       39.93       22.81     45.60 o 
 -12   1  10      263.14      374.93     55.71 o 
 -11   1  10        0.58      -11.91     19.27 o 
 -10   1  10        0.03      -17.26     18.46 o 
  -9   1  10        7.35       23.87     24.70 o 
  -8   1  10       88.32      114.86     67.92 o 
  -7   1  10     3411.83     3198.92     90.59 o 
  -6   1  10        2.29      -10.80     19.60 o 
  -5   1  10      229.15      270.47    105.20 o 
  -4   1  10     1059.12      992.36     60.68 o 
  -3   1  10      879.73      764.06     73.59 o 
  -2   1  10      169.93      191.11     34.79 o 
  -1   1  10       37.89       61.77      8.85 o 
   0   1  10     2467.47     2557.93     73.81 o 
   1   1  10      758.02      742.12     29.00 o 
   2   1  10        9.54        7.20     10.51 o 
   3   1  10       73.40       47.30     12.28 o 
   4   1  10        1.75       25.80     15.65 o 
   5   1  10       51.64       69.23     14.49 o 
   6   1  10       38.69       28.78     10.82 o 
   7   1  10     1153.57     1066.33     41.68 o 
   8   1  10      747.44      664.33     45.04 o 
   9   1  10      265.91      253.47     26.22 o 
  10   1  10       31.74       35.56     16.20 o 
  11   1  10       39.26       38.84     18.99 o 
  12   1  10        0.01       -5.82     15.12 o 
  13   1  10      441.62      497.07     31.56 o 
 -13   2  10       36.28       90.63     34.64 o 
 -12   2  10       82.39       41.10     28.58 o 
 -11   2  10      237.21      245.54     38.74 o 
 -10   2  10       40.07      174.98     53.87 o 
  -9   2  10      170.85      199.64     40.55 o 
  -8   2  10     3717.13     3769.05    105.73 o 
  -7   2  10      576.01      604.66     53.57 o 
  -6   2  10       16.56       32.06     17.11 o 
  -5   2  10      524.47      489.82     74.00 o 
  -4   2  10       34.66       14.29     13.25 o 
  -3   2  10        0.77        7.64     12.80 o 
  -2   2  10     1166.99     1164.88     40.29 o 
  -1   2  10       29.68       35.33     11.31 o 
   0   2  10       33.83       45.28     43.07 o 
   1   2  10      952.30      981.31     47.25 o 
   2   2  10        3.76        0.63     13.19 o 
   3   2  10      349.80      480.43     60.74 o 
   4   2  10      713.50      761.04     31.79 o 
   5   2  10       59.42       56.13     12.59 o 
   6   2  10      107.42       81.14     14.96 o 
   7   2  10        1.53        1.15      8.21 o 
   8   2  10      328.54      295.07     21.95 o 
   9   2  10       20.64       23.06     13.27 o 
  10   2  10        6.46       11.31     14.13 o 
  11   2  10        0.68       13.42     16.35 o 
  12   2  10      104.51      134.14     55.83 o 
  13   2  10        0.00       66.75     25.77 o 
 -13   3  10       73.03       89.67     34.66 o 
 -12   3  10      160.25      249.72     30.67 o 
 -11   3  10        0.86       23.36     34.40 o 
 -10   3  10        0.54       17.14     27.34 o 
  -9   3  10        0.62       49.19     41.57 o 
  -8   3  10       51.92       51.49     18.80 o 
  -7   3  10     2231.63     2160.98     67.71 o 
  -6   3  10       13.99       30.66     16.13 o 
  -5   3  10       31.44       37.37     16.57 o 
  -4   3  10      107.45       97.71     14.42 o 
  -3   3  10       61.16       51.30      9.65 o 
  -2   3  10      128.35      140.49     22.07 o 
  -1   3  10      318.84      238.01     19.88 o 
   0   3  10      134.01      143.36     21.27 o 
   2   3  10      246.24      265.10     28.76 o 
   3   3  10      516.52      540.67     28.10 o 
   4   3  10       30.09      -22.09     55.22 o 
   5   3  10       47.43       41.67     17.51 o 
   6   3  10       25.32       54.19     26.72 o 
   7   3  10      525.39      478.94     32.58 o 
   8   3  10      599.12      530.93     34.39 o 
   9   3  10       51.82        7.97     19.45 o 
  10   3  10        0.28       -7.65     21.94 o 
  11   3  10       47.16       40.78     24.83 o 
  12   3  10        7.64       40.55     26.99 o 
 -12   4  10       31.83       30.08     26.46 o 
 -11   4  10       72.82       72.30     25.33 o 
 -10   4  10       97.92       77.82     24.36 o 
  -9   4  10       72.96       50.22     22.49 o 
  -8   4  10     1182.11     1217.28     69.68 o 
  -7   4  10      266.94      290.45     68.07 o 
  -6   4  10       16.68       15.46     54.12 o 
  -5   4  10      240.18      264.77     18.71 o 
  -4   4  10        2.97       -1.97     10.08 o 
  -3   4  10        4.76        5.70      8.69 o 
  -2   4  10      163.84      136.92     22.00 o 
  -1   4  10        1.92       -0.80      6.06 o 
   0   4  10       53.58       93.28     37.34 o 
   1   4  10      240.04      287.71     29.27 o 
   2   4  10        0.58        7.80     13.31 o 
   3   4  10        0.22        3.01     12.27 o 
   4   4  10      471.77      490.15     26.35 o 
   5   4  10       41.98       43.00     16.66 o 
   6   4  10        2.63      -18.81     18.81 o 
   7   4  10       22.12       36.31     18.77 o 
   8   4  10       41.82       61.89     20.36 o 
   9   4  10        5.23       17.22     20.01 o 
  10   4  10        2.16       24.17     23.35 o 
  11   4  10       10.44       78.65     45.48 o 
 -10   5  10        1.38       -9.38     21.21 o 
  -9   5  10        5.42       12.88     22.94 o 
  -8   5  10       19.24       19.09     32.58 o 
  -7   5  10      475.89      440.71     33.05 o 
  -6   5  10       34.88       29.36     14.98 o 
  -5   5  10        4.77       15.56     12.85 o 
  -4   5  10       15.66       28.36     17.27 o 
  -3   5  10      123.40      140.27     14.69 o 
  -2   5  10       26.52       32.57     10.37 o 
  -1   5  10       19.47       15.29     14.01 o 
   0   5  10       41.65       34.15     17.46 o 
   1   5  10       14.54       30.01     13.05 o 
   2   5  10       14.96        1.83     15.53 o 
   3   5  10       42.43       41.11     34.55 o 
   4   5  10        4.61       20.50     18.50 o 
   5   5  10        7.26        3.09     32.03 o 
   6   5  10       41.20       25.00     28.77 o 
   7   5  10       10.82       32.88     34.03 o 
   8   5  10       58.96      104.05     68.20 o 
   9   5  10      139.88      148.77     48.52 o 
  10   5  10       15.67       24.03     39.76 o 
  -9   6  10       42.69       -8.28     27.06 o 
  -8   6  10       87.46       51.12     26.10 o 
  -7   6  10       77.01       91.86     33.69 o 
  -6   6  10       61.01       60.71     22.35 o 
  -5   6  10       19.32       14.91     56.88 o 
  -4   6  10       66.94       25.40     48.04 o 
  -3   6  10        6.97       -5.52     35.07 o 
  -2   6  10      137.97      126.36     59.64 o 
  -1   6  10       55.17       12.69     35.34 o 
   0   6  10        7.08       14.20     26.51 o 
   1   6  10       66.60       71.20     27.82 o 
   2   6  10       80.25      106.03     30.37 o 
   3   6  10      267.25      261.00     36.97 o 
   4   6  10        7.21       10.49     30.37 o 
   5   6  10       26.22       63.80     80.35 o 
   6   6  10       29.98       78.30     80.62 o 
   7   6  10        3.60       41.60     38.53 o 
   8   6  10       26.33       65.58     51.36 o 
  -4   7  10        7.66      299.30     90.56 o 
  -3   7  10       68.02      113.76     87.25 o 
  -2   7  10       14.21       60.19     82.28 o 
  -1   7  10        3.83       87.80     69.58 o 
   0   7  10        0.47       66.82     65.71 o 
   1   7  10        0.65      -44.73     65.71 o 
   2   7  10        2.78      -20.43     65.16 o 
   3   7  10        2.11      213.71     76.76 o 
   4   7  10        0.05       18.22     57.98 o 
   5   7  10       19.62      124.25     82.83 o 
 -13   1  11        2.81       67.56     31.99 o 
 -12   1  11       35.22      -14.14     35.06 o 
 -11   1  11       38.26       54.18     26.80 o 
 -10   1  11       14.50       24.42     22.81 o 
  -9   1  11      107.84      130.59     25.23 o 
  -8   1  11        1.50       -1.12     13.94 o 
  -7   1  11       15.57       24.41     20.43 o 
  -6   1  11        9.97        6.27     36.11 o 
  -4   1  11        0.06       44.55     30.24 o 
  -3   1  11       92.51       85.51     13.35 o 
  -2   1  11        0.14        7.72      9.13 o 
  -1   1  11       57.03       54.24      8.51 o 
   0   1  11        3.57        4.64      5.90 o 
   1   1  11      128.76      142.01     17.85 o 
   2   1  11        9.55       14.02     12.41 o 
   3   1  11        1.68       -0.45     11.80 o 
   4   1  11       92.16      106.64     14.71 o 
   5   1  11       27.27       21.49     15.64 o 
   6   1  11        9.53        9.46     13.13 o 
   7   1  11      243.04      209.48     21.21 o 
   8   1  11       10.16        9.47     13.02 o 
   9   1  11       38.11       38.81     16.02 o 
  10   1  11       21.64       27.85     16.01 o 
  11   1  11        0.17        4.24     14.67 o 
  12   1  11       18.68        3.97     16.40 o 
  13   1  11        0.23       15.02     20.91 o 
 -13   2  11        7.72       41.68     35.21 o 
 -12   2  11       88.21       50.18     28.48 o 
 -11   2  11       87.39       71.38     27.71 o 
 -10   2  11       82.06       78.48     25.80 o 
  -9   2  11       23.14       25.08     17.71 o 
  -8   2  11      109.84      135.78     27.06 o 
  -7   2  11       79.34       81.95     45.50 o 
  -6   2  11       24.35       26.51     57.43 o 
  -5   2  11       48.35       21.52     30.46 o 
  -4   2  11       12.35       17.94     13.22 o 
  -3   2  11       30.30       30.73     13.81 o 
  -2   2  11       77.33       73.47     17.70 o 
  -1   2  11        8.02        7.94      8.68 o 
   0   2  11       21.14       18.13     15.50 o 
   1   2  11      111.68      134.69     22.22 o 
   2   2  11        5.17       10.96     14.87 o 
   3   2  11      427.23      371.64     35.89 o 
   4   2  11        0.73        9.92     15.46 o 
   5   2  11      163.33      146.00     18.43 o 
   6   2  11        7.62        2.27      8.01 o 
   7   2  11       14.92       19.92      9.50 o 
   8   2  11       52.35       43.57     12.88 o 
   9   2  11        6.25        1.97     12.25 o 
  10   2  11        1.05      -22.64     22.70 o 
  11   2  11        2.24       18.02     24.52 o 
  12   2  11        0.01        8.63     21.53 o 
 -12   3  11       28.53       89.11     74.76 o 
 -11   3  11       23.33       56.59     41.45 o 
 -10   3  11       86.79      114.82     54.27 o 
  -9   3  11      116.89      135.49     25.63 o 
  -8   3  11      341.49      333.49     59.68 o 
  -7   3  11       73.22       69.72     18.21 o 
  -6   3  11      393.85      349.82     40.16 o 
  -5   3  11      256.84      268.15     21.97 o 
  -4   3  11        0.45       -1.67      9.33 o 
  -3   3  11       97.89      113.27     11.45 o 
  -2   3  11       67.84       32.03     18.22 o 
  -1   3  11      257.15      261.20     32.58 o 
   0   3  11        4.04       12.11     14.92 o 
   1   3  11      383.02      436.44     40.86 o 
   2   3  11       61.59       88.40     17.95 o 
   3   3  11       31.11       29.99     16.79 o 
   4   3  11      578.74      601.65     31.81 o 
   5   3  11       68.85       32.58     51.91 o 
   6   3  11       85.37       65.61     19.54 o 
   7   3  11      889.32      786.73     38.33 o 
   8   3  11       14.13       23.20     30.85 o 
   9   3  11      112.83       80.66     30.97 o 
  10   3  11        0.50       37.04     25.61 o 
  11   3  11       17.88       26.64     25.51 o 
  12   3  11       32.36       75.30     28.96 o 
 -11   4  11       35.92       32.94     41.31 o 
 -10   4  11        0.37       -2.49     20.09 o 
  -9   4  11      237.64      217.03     41.65 o 
  -8   4  11      533.78      534.65     34.60 o 
  -7   4  11       54.11       56.57     18.47 o 
  -6   4  11       19.42       40.13     15.03 o 
  -5   4  11        6.01        2.59     10.23 o 
  -4   4  11      184.73      189.88     15.22 o 
  -3   4  11        8.64        4.34      9.39 o 
  -2   4  11        9.40       13.25      7.61 o 
  -1   4  11       99.54       84.43     18.89 o 
   0   4  11      162.76      202.11     30.45 o 
   1   4  11      237.20      278.61     33.77 o 
   2   4  11      180.58      187.86     50.53 o 
   3   4  11      581.06      569.72     30.02 o 
   4   4  11        2.02       28.64     17.05 o 
   5   4  11      277.62      300.24     27.89 o 
   6   4  11       20.89       24.64     29.82 o 
   7   4  11       23.01       25.24     24.30 o 
   8   4  11       29.17       45.24     21.40 o 
   9   4  11       11.39       37.33     23.71 o 
  10   4  11        0.55       69.41     30.37 o 
  11   4  11       94.39       93.58     41.24 o 
 -10   5  11      115.53      105.11     29.41 o 
  -9   5  11       23.41        2.68     20.10 o 
  -8   5  11      843.77      821.27     48.26 o 
  -7   5  11       66.00       61.98     18.25 o 
  -6   5  11      730.44      722.02     32.68 o 
  -5   5  11       45.21       22.28     19.96 o 
  -4   5  11        0.24       -0.27     10.16 o 
  -3   5  11       13.75       16.27     23.76 o 
  -2   5  11      321.12      363.02     36.77 o 
  -1   5  11      118.96      117.71     18.20 o 
   0   5  11       74.98       75.40     17.51 o 
   1   5  11       84.44       81.96     29.88 o 
   2   5  11       19.28       18.82     15.45 o 
   3   5  11       76.93       92.06     27.69 o 
   4   5  11      472.22      435.57     27.47 o 
   5   5  11       93.00      165.67     41.97 o 
   6   5  11      127.38      291.76    139.16 o 
   7   5  11      810.24      939.40     59.13 o 
   8   5  11       13.28       49.15     56.60 o 
   9   5  11       81.77       50.60     45.28 o 
  -8   6  11      332.69      295.99     95.53 o 
  -7   6  11       21.16       -7.73     64.06 o 
  -6   6  11        6.47       61.30     74.00 o 
  -5   6  11       12.35      129.22     68.48 o 
  -4   6  11       63.65       54.12     55.22 o 
  -3   6  11        0.20       -5.52     65.71 o 
  -2   6  11        9.82        9.01     20.45 o 
  -1   6  11       25.27       37.10     57.43 o 
   0   6  11       59.37       43.73     27.05 o 
   1   6  11       90.96       41.21     28.64 o 
   2   6  11      116.26       71.22     28.07 o 
   3   6  11      378.21      373.50     41.37 o 
   4   6  11       54.64       90.30     33.60 o 
   5   6  11      163.33      217.64     43.35 o 
   6   6  11        1.35       25.18     35.52 o 
   7   6  11        4.65       21.98     37.93 o 
  -5   7  11      144.52      112.10     79.52 o 
  -4   7  11        3.09       35.34     67.37 o 
  -3   7  11      128.46      182.78     80.07 o 
  -2   7  11       47.08       80.62     82.83 o 
  -1   7  11       55.06      342.93     98.85 o 
   0   7  11       23.38      157.94     71.79 o 
   1   7  11       58.45       55.22     68.48 o 
   2   7  11       12.21      -40.86     75.10 o 
   3   7  11       42.72        2.76     57.98 o 
   4   7  11      244.81      247.39     77.86 o 
 -13   0  12      265.35      268.38    101.61 o 
 -12   0  12      194.85      155.73     99.40 o 
 -11   0  12       16.44        9.94     73.45 o 
 -10   0  12      165.03       76.76     82.28 o 
  -9   0  12       96.68       39.76     62.95 o 
  -8   0  12        0.31        2.21     57.98 o 
  -4   0  12       14.19      -24.85     51.91 o 
  -3   0  12      459.33      495.34     71.24 o 
  -2   0  12      345.75      286.60     33.13 o 
  -1   0  12       17.98       14.36     10.49 o 
   0   0  12      771.08      783.05     51.36 o 
   1   0  12      168.11      244.08     35.89 o 
   2   0  12     2642.90     2588.50     82.26 o 
   3   0  12      285.60      352.58     26.87 o 
   4   0  12      262.64      204.62     25.13 o 
   5   0  12      574.83      564.85     77.31 o 
   6   0  12      122.74      203.77     38.66 o 
   7   0  12      556.26      513.80     35.73 o 
   8   0  12       96.58      126.46     37.55 o 
   9   0  12       50.06       28.16     27.06 o 
  10   0  12       26.67       25.74     23.08 o 
  11   0  12       26.85       28.69     22.29 o 
  12   0  12      124.56      119.55     28.68 o 
 -13   1  12        5.22       67.50     48.97 o 
 -12   1  12       96.86      101.74     34.59 o 
 -11   1  12      202.95      169.40     32.16 o 
 -10   1  12      425.07      392.88     63.71 o 
  -9   1  12      118.16      158.03     50.22 o 
  -8   1  12       46.38       53.57     82.28 o 
  -7   1  12      501.93      457.32     36.17 o 
  -6   1  12      692.48      794.09     96.64 o 
  -4   1  12        0.74       14.91     54.67 o 
  -3   1  12       17.55       64.06     56.88 o 
  -2   1  12      540.54      504.18     26.51 o 
  -1   1  12       37.31       55.04     21.81 o 
   0   1  12      222.85      251.20     15.37 o 
   1   1  12       17.08       13.36      6.20 o 
   2   1  12       53.16       51.72     13.86 o 
   3   1  12     2207.61     2104.10     57.67 o 
   4   1  12      324.38      325.26     26.14 o 
   5   1  12       42.88       61.28     17.51 o 
   6   1  12      337.42      383.78     29.25 o 
   7   1  12       14.02        0.04     10.71 o 
   8   1  12     1355.54     1152.73     39.99 o 
   9   1  12       11.35       20.54     13.34 o 
  10   1  12       14.14       17.64     14.58 o 
  11   1  12        0.00        4.85     19.87 o 
  12   1  12       22.57       56.10     52.14 o 
 -12   2  12       38.54       47.80     25.48 o 
 -11   2  12       41.12       44.12     26.09 o 
 -10   2  12      215.93      221.88     38.11 o 
  -9   2  12       21.81       49.57     53.28 o 
  -8   2  12       14.84       32.75     20.84 o 
  -7   2  12       51.39       65.16     59.09 o 
  -6   2  12      274.90      330.78     78.97 o 
  -5   2  12      182.69      172.29     22.64 o 
  -4   2  12       11.33       17.90     33.19 o 
  -3   2  12      130.67       77.97     20.54 o 
  -2   2  12       45.78       49.53     12.84 o 
  -1   2  12       20.75       16.27     10.44 o 
   0   2  12      126.69      157.86     31.35 o 
   1   2  12       10.26       -0.55     19.33 o 
   2   2  12     1689.81     1611.17     63.23 o 
   3   2  12      864.76      899.68     54.56 o 
   4   2  12       34.65       77.17     18.89 o 
   5   2  12      302.89      264.26     20.41 o 
   6   2  12        0.01        0.26      6.91 o 
   7   2  12      165.80      158.26     12.81 o 
   8   2  12       33.70       13.74     19.90 o 
   9   2  12        9.10       45.64     26.38 o 
  10   2  12      131.89      125.83     30.05 o 
  11   2  12       18.43       -3.48     21.60 o 
  12   2  12       14.78       50.99     26.42 o 
 -12   3  12       28.95       76.75     39.96 o 
 -11   3  12      270.84      376.42     37.50 o 
 -10   3  12       54.47       53.14     33.74 o 
  -9   3  12       27.92       70.59     50.13 o 
  -8   3  12       15.63       18.66     19.53 o 
  -7   3  12      421.80      474.43     56.34 o 
  -6   3  12      266.49      290.76     64.24 o 
  -5   3  12        0.00        6.09     22.92 o 
  -4   3  12        1.31        3.49      8.84 o 
  -3   3  12       19.28        1.65     18.59 o 
  -2   3  12       59.63       28.14     16.74 o 
  -1   3  12        0.20        0.53     14.73 o 
   0   3  12      127.84      183.34     29.82 o 
   1   3  12       63.14       71.80     45.28 o 
   2   3  12       19.63       43.35     18.48 o 
   3   3  12     1266.82     1376.50     50.98 o 
   4   3  12      353.02      369.38     44.45 o 
   5   3  12       26.33       32.26     18.02 o 
   6   3  12       38.60       16.86     18.67 o 
   7   3  12      125.52      147.85     42.60 o 
   8   3  12      242.94      213.36     31.29 o 
   9   3  12       90.50       54.43     24.39 o 
  10   3  12       23.32       87.60     58.39 o 
  11   3  12       73.95      150.72     29.57 o 
 -11   4  12       31.34       49.72     27.02 o 
 -10   4  12      143.86      154.02     29.61 o 
  -9   4  12        8.40       -8.34     16.26 o 
  -8   4  12       80.72       38.66     31.48 o 
  -7   4  12       32.27       27.26     19.57 o 
  -6   4  12       56.90       43.83     15.57 o 
  -5   4  12      152.12      190.93     17.26 o 
  -4   4  12       15.65        8.59     10.41 o 
  -3   4  12       34.04       15.46     10.49 o 
  -2   4  12        1.07       28.16     27.06 o 
  -1   4  12        4.18       23.73     16.07 o 
   0   4  12        0.00       -8.39     15.99 o 
   1   4  12        0.39       -2.55     14.04 o 
   2   4  12      633.39      623.43     31.21 o 
   3   4  12      756.09      769.80     36.37 o 
   4   4  12       39.75       36.13     18.18 o 
   5   4  12       59.06       74.92     20.10 o 
   6   4  12        5.06      -12.69     18.79 o 
   7   4  12       56.83       54.26     21.22 o 
   8   4  12        0.72       27.46     30.81 o 
   9   4  12       19.37       49.21     23.67 o 
  10   4  12       97.04      105.11     73.45 o 
  -9   5  12        4.40       15.25     21.81 o 
  -8   5  12       68.93       53.44     19.94 o 
  -7   5  12      134.08      119.65     24.43 o 
  -6   5  12       30.17       42.40     27.73 o 
  -5   5  12        9.57       19.92     46.39 o 
  -4   5  12        3.97       -8.22     24.54 o 
  -3   5  12       38.53       27.79     25.74 o 
  -2   5  12        0.77        4.06     15.51 o 
  -1   5  12       47.27       51.98     19.08 o 
   0   5  12        4.74        0.02     14.40 o 
   1   5  12        3.75        7.18     20.43 o 
   2   5  12       21.21       33.94     17.05 o 
   3   5  12      202.92      208.81     28.10 o 
   4   5  12        7.45       22.29     16.84 o 
   5   5  12       63.64       73.82     34.81 o 
   6   5  12        1.12       20.75     32.43 o 
   7   5  12       23.28       53.72     37.69 o 
   8   5  12      144.68      203.42     47.47 o 
   9   5  12       49.04      111.09     49.84 o 
  -7   6  12       11.42      -17.12     69.03 o 
  -6   6  12        9.74      -57.98     77.86 o 
  -5   6  12       33.48       86.70     66.82 o 
  -4   6  12       33.97       50.25     55.77 o 
  -3   6  12        1.29       51.91     58.54 o 
  -2   6  12        1.61        5.55     24.87 o 
  -1   6  12       12.07      -15.59     25.58 o 
   0   6  12        2.91      -12.83     33.96 o 
   1   6  12        4.21       62.40     32.58 o 
   2   6  12      193.12      212.16    114.86 o 
   3   6  12      142.02       95.51     33.72 o 
   4   6  12      243.47      245.41     41.70 o 
   5   6  12        6.99       17.99     33.82 o 
   6   6  12       23.20       33.11     48.87 o 
   7   6  12      123.89      112.25     44.20 o 
  -4   7  12        1.40      -18.22     86.15 o 
  -3   7  12        4.90      106.03     93.88 o 
  -2   7  12        6.49       77.31     72.34 o 
  -1   7  12       21.42       80.62     90.01 o 
   0   7  12        0.07      -64.06     87.80 o 
   1   7  12       38.11       59.09     74.00 o 
   2   7  12       15.86      -19.88     74.55 o 
   3   7  12        1.79       28.16     75.10 o 
 -12   1  13        1.38       62.79     31.63 o 
 -11   1  13       11.07       60.98     53.57 o 
 -10   1  13        2.07        4.90     20.87 o 
  -9   1  13       29.01       46.69     20.13 o 
  -8   1  13       14.00       -4.91     46.78 o 
  -7   1  13       59.57       18.22     53.01 o 
  -6   1  13       82.92      131.98     74.55 o 
  -5   1  13       13.89       32.03     60.19 o 
  -4   1  13      136.15      133.64     59.64 o 
  -3   1  13       40.08       27.97     25.25 o 
  -2   1  13        7.62       11.60      8.74 o 
  -1   1  13       38.23       31.91      8.51 o 
   0   1  13       16.52       13.20      9.64 o 
   1   1  13       21.14       17.35      6.64 o 
   2   1  13      116.63      122.04     45.83 o 
   3   1  13       53.57       68.24     13.75 o 
   4   1  13        0.70       -3.80     10.33 o 
   5   1  13        4.31       -5.31     12.42 o 
   6   1  13        8.91       19.23     13.35 o 
   7   1  13       28.25       19.59     13.51 o 
   8   1  13        0.09        6.17     11.81 o 
   9   1  13        5.84       11.76     13.51 o 
  10   1  13        5.45       10.31     22.86 o 
  11   1  13        0.04       -5.90     21.04 o 
  12   1  13        6.97       50.89     26.76 o 
 -12   2  13       16.55       59.07     30.66 o 
 -11   2  13       80.73      113.67     54.43 o 
 -10   2  13        7.75       42.86     34.93 o 
  -9   2  13        0.01       15.97     25.50 o 
  -8   2  13       69.02       42.52     62.40 o 
  -7   2  13        9.82       30.76     19.16 o 
  -6   2  13        1.74       24.10     15.52 o 
  -5   2  13       10.87      -36.45     67.37 o 
  -4   2  13      138.87      116.52     68.48 o 
  -3   2  13       20.01       16.73     37.55 o 
  -2   2  13       96.04      118.36     38.38 o 
  -1   2  13      215.75      198.10     14.71 o 
   0   2  13        1.62      -16.27     16.27 o 
   2   2  13      285.18      322.92     59.92 o 
   5   2  13        8.23        2.27     20.84 o 
   6   2  13        0.63       10.36     17.73 o 
   7   2  13       14.24       21.36     20.15 o 
   8   2  13       49.70       26.22     22.21 o 
   9   2  13        0.74       -4.65     20.03 o 
  10   2  13        0.51       27.78     22.08 o 
  11   2  13       21.55        9.83     21.62 o 
 -11   3  13       66.63       58.98     28.32 o 
 -10   3  13        7.40       10.92     26.78 o 
  -9   3  13        7.59       25.18     35.74 o 
  -8   3  13       62.96       85.81     32.46 o 
  -7   3  13       56.89       80.26     32.03 o 
  -6   3  13       63.75       67.82     40.94 o 
  -5   3  13      121.45      102.61     28.87 o 
  -4   3  13      140.09      157.50     33.39 o 
  -3   3  13       10.38        1.82     24.33 o 
  -2   3  13       67.34       87.25     34.79 o 
   0   3  13       29.96       17.74     25.42 o 
   1   3  13       73.66       86.28     21.00 o 
   2   3  13      241.07      296.89     27.90 o 
   3   3  13       36.13      -11.11     25.13 o 
   4   3  13       22.33       32.46     23.75 o 
   5   3  13        0.78       -2.22     17.07 o 
   6   3  13      143.69      142.32     25.46 o 
   7   3  13      161.13      142.26     35.06 o 
   8   3  13        1.05       16.05     22.02 o 
   9   3  13       24.26       91.67     29.27 o 
  10   3  13       17.15       56.03     26.96 o 
  11   3  13        0.24       39.79     28.83 o 
 -10   4  13       52.91       33.88     25.79 o 
  -9   4  13       25.14       12.91     22.03 o 
  -8   4  13        0.34       -4.80     19.66 o 
  -7   4  13      186.00      155.24     24.94 o 
  -6   4  13       65.29       53.70     16.38 o 
  -5   4  13      103.94      100.93     32.30 o 
  -4   4  13       23.31       24.92     11.74 o 
  -3   4  13        0.18       17.99     31.20 o 
  -2   4  13       88.95       83.55     21.49 o 
  -1   4  13       31.66       34.33     18.11 o 
   0   4  13       27.62       41.77     22.92 o 
   1   4  13      168.16      195.13     23.43 o 
   2   4  13       61.39       62.62     20.14 o 
   3   4  13      507.76      519.29     31.64 o 
   4   4  13       10.17       23.96     20.09 o 
   5   4  13        7.28        9.73     18.00 o 
   6   4  13        0.41        9.06     31.81 o 
   7   4  13        0.06       41.77     22.53 o 
   8   4  13      141.46      100.13     26.03 o 
   9   4  13        0.53       76.76     24.03 o 
  -9   5  13        4.86      107.68     91.67 o 
  -8   5  13       88.62       92.91     35.42 o 
  -7   5  13       12.51       42.73     32.79 o 
  -6   5  13       14.86       31.03     44.18 o 
  -5   5  13      142.90      179.30     36.08 o 
  -4   5  13       18.35       20.58     27.61 o 
  -3   5  13      144.15      129.22     35.89 o 
  -2   5  13       61.48       44.47     19.51 o 
  -1   5  13       16.27       61.16     21.36 o 
   0   5  13      236.91      268.63     50.05 o 
   1   5  13       47.67       39.09     19.90 o 
   2   5  13      168.10      194.57     23.75 o 
   3   5  13        3.56        8.40     18.68 o 
   4   5  13      133.57      134.01     37.01 o 
   5   5  13        8.11      -13.57     31.01 o 
   6   5  13      277.17      275.51     49.70 o 
   7   5  13      141.38       77.89     43.51 o 
   8   5  13        0.01       66.04     41.23 o 
  -6   6  13       43.96      114.86     77.86 o 
  -5   6  13        2.62       74.55     67.37 o 
  -3   6  13       19.26      -25.40     85.04 o 
  -2   6  13       43.42       59.74     32.03 o 
  -1   6  13       39.56       64.10     54.39 o 
   0   6  13        3.52       42.13     62.68 o 
   1   6  13      191.19      161.47     61.57 o 
   2   6  13       11.77       17.21     29.42 o 
   3   6  13      467.35      465.12     61.85 o 
   4   6  13        2.83      -29.17     31.90 o 
   5   6  13        0.15       -4.35     29.99 o 
   6   6  13        8.61       16.96     59.09 o 
  -1   7  13       14.02       19.33     78.42 o 
   0   7  13       11.75       60.74    104.37 o 
   1   7  13       69.15      125.35    104.92 o 
 -12   0  14        8.66      -16.57     85.04 o 
 -11   0  14       27.21       91.12     89.46 o 
 -10   0  14       98.25      103.82     85.59 o 
  -9   0  14       84.06      156.28     96.09 o 
  -8   0  14      536.06      555.53    108.79 o 
  -7   0  14      304.43      324.15     98.30 o 
  -5   0  14      384.36      345.14     64.61 o 
  -4   0  14       14.07      -17.12     46.94 o 
  -2   0  14      204.40      148.00     33.13 o 
  -1   0  14      113.77      109.89     34.24 o 
   0   0  14       32.42      -11.04     27.06 o 
   1   0  14      261.53      183.89     33.13 o 
   2   0  14     6632.52     6545.53    190.41 o 
   3   0  14      720.78      703.54     40.22 o 
   4   0  14      118.38      116.50     50.53 o 
   5   0  14       83.13       53.01     34.24 o 
   6   0  14       65.83       43.63     33.13 o 
   7   0  14       53.98       32.58     32.58 o 
   8   0  14      570.06      571.35     39.74 o 
   9   0  14       33.64       34.98     21.15 o 
  10   0  14       36.86       19.48     23.16 o 
  11   0  14      113.18       65.71     46.94 o 
 -12   1  14        0.55       79.70     78.42 o 
 -11   1  14        5.34       76.30     59.94 o 
 -10   1  14        8.72       19.39     49.97 o 
  -9   1  14      139.13      136.73     59.55 o 
  -8   1  14      261.05      198.00    156.55 o 
  -7   1  14      265.58      313.05     83.94 o 
  -6   1  14     1147.27     1049.56     84.44 o 
  -5   1  14      203.56      161.57     61.30 o 
  -4   1  14      254.89      244.08     62.40 o 
  -3   1  14       83.11      113.42     28.80 o 
  -2   1  14      485.51      400.33     23.44 o 
  -1   1  14      322.64      226.01     63.51 o 
   0   1  14       36.60       35.17      9.02 o 
   1   1  14       64.83       39.86     16.51 o 
   2   1  14      608.24      626.07     32.75 o 
   3   1  14     2017.23     1829.97     73.20 o 
   4   1  14       51.28       73.91     20.65 o 
   5   1  14      273.85      253.08     28.22 o 
   6   1  14      587.15      596.75     25.54 o 
   7   1  14      261.16      255.14     18.66 o 
   8   1  14       59.48       25.62     20.18 o 
   9   1  14       68.46       66.08     24.88 o 
  10   1  14      105.29      114.64     27.52 o 
  11   1  14       24.56       29.84     24.03 o 
 -11   2  14        0.35       27.51     26.68 o 
 -10   2  14        0.57       48.52     42.67 o 
  -9   2  14        2.70        4.89     20.10 o 
  -8   2  14      237.53      230.94     36.68 o 
  -7   2  14       44.48       79.52     84.49 o 
  -6   2  14        8.10       85.24     50.94 o 
  -5   2  14      306.52      370.47    148.27 o 
  -4   2  14        0.11       -0.76     24.59 o 
  -3   2  14      103.08       45.83     49.15 o 
  -2   2  14      178.36      165.20     30.37 o 
  -1   2  14       72.07       50.54     16.57 o 
   0   2  14        5.88        4.00     16.17 o 
   1   2  14      194.30      208.67     22.93 o 
   2   2  14     5014.17     5025.56    151.09 o 
   3   2  14      336.40      336.15     31.05 o 
   4   2  14      105.00      180.46     69.58 o 
   5   2  14      202.71      183.30     28.07 o 
   6   2  14        3.77       12.04     19.81 o 
   7   2  14       34.19       17.10     23.12 o 
   8   2  14      150.62      138.45     27.68 o 
   9   2  14        5.36       57.46     50.38 o 
  10   2  14       27.96       28.49     23.18 o 
  11   2  14      219.39      189.53     33.64 o 
 -11   3  14       28.59       23.93     26.46 o 
 -10   3  14       17.23       48.85     32.08 o 
  -9   3  14        1.81       28.59     31.73 o 
  -8   3  14        4.85        0.77     18.24 o 
  -7   3  14       92.64       58.73     26.73 o 
  -6   3  14      242.93      230.31     78.97 o 
  -5   3  14        2.87       11.57     26.28 o 
  -4   3  14       95.50       25.40     34.79 o 
  -3   3  14      149.01      128.83     32.33 o 
  -2   3  14      274.79      297.99     57.15 o 
  -1   3  14      136.33      136.82     22.03 o 
   0   3  14       32.00       37.92     21.26 o 
   1   3  14       61.02       83.53     22.38 o 
   2   3  14      324.35      385.12     29.47 o 
   3   3  14     1328.87     1361.05     54.24 o 
   4   3  14       81.11       79.43     22.89 o 
   5   3  14       45.73       30.94     21.33 o 
   6   3  14       94.38       60.75     37.07 o 
   7   3  14       26.22       40.35     23.02 o 
   8   3  14       75.72       47.84     23.48 o 
   9   3  14      123.07      132.88     27.96 o 
  10   3  14        1.99       34.50     26.75 o 
 -10   4  14        0.02       -8.01     22.48 o 
  -9   4  14       18.59       29.20     41.25 o 
  -8   4  14       57.88       32.99     24.57 o 
  -7   4  14        3.75      -15.45     15.45 o 
  -6   4  14        4.85       -8.12     28.18 o 
  -5   4  14       52.14       19.33     28.79 o 
  -4   4  14        2.66       -3.87     54.12 o 
  -3   4  14      147.28      164.01     42.52 o 
  -2   4  14       49.00       61.09     22.29 o 
  -1   4  14       17.46       46.73     18.47 o 
   0   4  14       64.33       72.61     24.67 o 
   1   4  14       83.39      104.87     24.09 o 
   2   4  14     1498.31     1577.98     94.71 o 
   3   4  14      182.51      221.64     29.46 o 
   4   4  14       74.83       71.10     25.80 o 
   5   4  14      126.47      102.97     34.03 o 
   6   4  14        5.03       15.38     21.13 o 
   7   4  14        4.70       46.84     22.45 o 
   8   4  14       14.03       20.99     22.60 o 
   9   4  14       14.99        9.09     35.45 o 
  -8   5  14       30.59       72.49     35.28 o 
  -7   5  14       22.09       31.64     55.77 o 
  -6   5  14       58.43       81.57     36.06 o 
  -5   5  14        9.79       94.08     32.74 o 
  -4   5  14        0.54       10.06     60.19 o 
  -3   5  14       44.52       50.02     36.45 o 
  -2   5  14        6.09      -21.62     30.20 o 
  -1   5  14       14.79       50.42     21.03 o 
   0   5  14        4.98       -3.43     16.37 o 
   1   5  14       14.46       39.42     20.23 o 
   2   5  14       49.33       53.52     23.05 o 
   3   5  14      349.45      357.88     33.31 o 
   4   5  14        2.25        0.76     31.26 o 
   5   5  14        1.80       18.58     32.78 o 
   6   5  14        0.48      -14.31     28.93 o 
   7   5  14       60.90      137.27     45.36 o 
  -3   6  14       24.01       86.70     90.01 o 
  -2   6  14        6.18       41.93     33.42 o 
  -1   6  14        7.68       18.85     31.26 o 
   0   6  14      118.81      204.54     86.70 o 
   1   6  14       56.50       47.21     39.48 o 
   2   6  14       86.08      101.13     35.72 o 
   3   6  14       95.13      107.80     39.87 o 
   4   6  14       85.98       63.25     45.83 o 
   5   6  14        9.74       -4.12     35.90 o 
 -11   1  15        1.37       20.51     63.05 o 
 -10   1  15        0.13      173.35    160.14 o 
  -9   1  15       10.50      -21.60     50.65 o 
  -8   1  15       12.77       12.46     57.43 o 
  -7   1  15       63.84       66.81     57.07 o 
  -6   1  15        0.00      -18.06     45.46 o 
  -4   1  15       19.58      127.56     67.37 o 
  -3   1  15       30.70       54.12     37.00 o 
  -2   1  15       15.32       53.45     21.03 o 
  -1   1  15      150.46      150.72     29.05 o 
   0   1  15       85.41       88.42     17.33 o 
   1   1  15      126.99      168.93     24.85 o 
   2   1  15        0.14      -10.07     15.66 o 
   3   1  15        6.96       -0.30     11.64 o 
   4   1  15        3.90       10.10     10.76 o 
   5   1  15       84.35      130.32     38.66 o 
   6   1  15        0.00      -20.58     20.58 o 
   7   1  15       22.77       -4.72     19.72 o 
   8   1  15        7.24       50.14     24.31 o 
   9   1  15       10.70       47.35     29.06 o 
  10   1  15       12.10      -23.40     23.45 o 
 -11   2  15        2.84       52.19     23.97 o 
 -10   2  15        0.00       78.77     68.64 o 
  -9   2  15       78.35      126.55     61.72 o 
  -8   2  15        2.70        2.00     42.90 o 
  -7   2  15       49.53       54.11     56.68 o 
  -6   2  15       48.14       47.99     51.32 o 
  -5   2  15       12.94       17.67     55.77 o 
  -4   2  15      131.73      154.62     40.86 o 
  -3   2  15      107.86      165.11     43.07 o 
  -2   2  15      118.87      159.41     27.33 o 
  -1   2  15       87.96       83.13     37.00 o 
   0   2  15       21.99        3.35     22.65 o 
   1   2  15       76.45       64.04     23.51 o 
   2   2  15      206.84      193.00     40.40 o 
   3   2  15       25.00       24.84     19.68 o 
   4   2  15        3.42       26.57     30.34 o 
   5   2  15        0.15        0.41     23.37 o 
   6   2  15        0.66       -0.92     17.09 o 
   7   2  15       31.58       40.51     25.82 o 
   8   2  15       16.12       31.33     23.37 o 
   9   2  15        0.06       15.13     23.92 o 
  10   2  15        8.70       39.56     25.47 o 
 -10   3  15        0.39       22.21     24.40 o 
  -9   3  15       58.42       86.04     47.40 o 
  -8   3  15      105.35      168.94     26.63 o 
  -7   3  15      486.68      186.10    104.37 o 
  -6   3  15        2.46      -20.65     31.45 o 
  -5   3  15       85.82       81.04     54.95 o 
  -4   3  15        0.75       21.40     30.97 o 
  -3   3  15      103.13       80.62     40.31 o 
  -2   3  15        1.39       36.32     21.28 o 
  -1   3  15      172.45      199.35     45.83 o 
   0   3  15      250.97      265.07     44.18 o 
   1   3  15      240.54      274.21     33.51 o 
   2   3  15      334.37      385.54     37.07 o 
   3   3  15        0.73      -11.71     20.49 o 
   4   3  15      220.95      189.78     50.80 o 
   5   3  15       63.42       61.23     35.07 o 
   6   3  15       13.40       42.58     32.42 o 
   7   3  15       21.95       17.33     28.32 o 
   8   3  15       12.34       15.82     23.01 o 
   9   3  15       25.51       44.07     25.70 o 
  -9   4  15      173.29      198.80    112.10 o 
  -8   4  15       17.23       60.15     51.36 o 
  -7   4  15      157.94      202.50     43.19 o 
  -6   4  15       15.10        4.64     30.23 o 
  -5   4  15       89.47       62.42     36.08 o 
  -4   4  15      101.88      158.30     37.36 o 
  -3   4  15        0.05       11.50     20.33 o 
  -2   4  15       24.51       41.28     22.65 o 
  -1   4  15       63.18       93.19     26.40 o 
   0   4  15       63.91       44.54     22.73 o 
   1   4  15      673.87      744.80     38.84 o 
   2   4  15      567.48      633.76     36.86 o 
   3   4  15      113.22      106.49     24.95 o 
   4   4  15      109.02       92.75     24.52 o 
   5   4  15        3.45      -10.29     20.12 o 
   6   4  15      120.14       78.63     24.82 o 
   7   4  15        3.69       34.26     23.64 o 
   8   4  15       22.54       65.85     28.54 o 
  -7   5  15      481.95      456.66     96.09 o 
  -6   5  15        0.88      -11.96     31.12 o 
  -5   5  15      128.49      163.99     37.12 o 
  -4   5  15       23.06       50.25     39.21 o 
  -3   5  15      128.84      163.85     27.46 o 
  -2   5  15       28.82       98.81     36.57 o 
  -1   5  15       43.79       52.37     23.60 o 
   0   5  15      172.13      199.07     31.04 o 
   1   5  15      138.03       92.23     34.49 o 
   2   5  15      887.22      798.65     44.61 o 
   3   5  15        9.68       11.83     31.38 o 
   4   5  15      429.84      390.82     53.23 o 
   5   5  15        0.49       33.50     37.99 o 
   6   5  15       32.49       83.38     40.59 o 
  -4   6  15       30.90       -2.21     86.15 o 
  -3   6  15        1.83       46.39     96.09 o 
  -2   6  15       77.17       62.72     54.12 o 
  -1   6  15       22.98       -0.83     30.61 o 
   0   6  15        2.99        4.38     48.04 o 
   1   6  15      437.48      406.72     51.08 o 
   2   6  15      367.30      353.47     95.81 o 
   3   6  15       36.36       45.64     51.08 o 
 -11   0  16       82.57       97.74     88.91 o 
 -10   0  16        4.04      189.41    107.68 o 
  -9   0  16        0.02       83.39     80.07 o 
  -8   0  16       42.24       88.36     93.88 o 
  -7   0  16      151.45       53.57     67.92 o 
  -6   0  16      108.16       39.76     74.55 o 
  -5   0  16      270.05      263.96     74.00 o 
  -2   0  16      374.03      265.07     42.52 o 
  -1   0  16      131.71      138.61     40.86 o 
   0   0  16       49.97       82.83     38.10 o 
   1   0  16       88.60      153.90     28.65 o 
   2   0  16        2.42      -25.95     35.89 o 
   3   0  16      135.91      103.98     25.07 o 
   4   0  16        5.96        5.52     29.27 o 
   5   0  16      213.14      210.16     86.42 o 
   6   0  16        4.11        1.20     19.76 o 
   7   0  16      108.63      127.01     46.39 o 
   9   0  16        7.09        1.66     36.45 o 
  10   0  16       21.25       35.34     45.83 o 
 -11   1  16       74.72      186.65    112.65 o 
 -10   1  16      127.28      128.15     83.94 o 
  -9   1  16      225.90      417.61     79.41 o 
  -8   1  16       15.63      -21.74     57.07 o 
  -7   1  16       26.11       18.73     51.97 o 
  -6   1  16       59.96       42.21     49.43 o 
  -4   1  16      233.38      177.82     40.86 o 
  -3   1  16       32.39       24.04     23.22 o 
  -2   1  16      200.20      260.10     35.89 o 
  -1   1  16      383.70      331.95     28.76 o 
   0   1  16     1744.45     1640.37     47.66 o 
   1   1  16       62.11       48.34     21.68 o 
   2   1  16      103.88       84.99     16.63 o 
   3   1  16      254.45      291.02     44.73 o 
   4   1  16      103.82      124.23     23.21 o 
   5   1  16       30.48       21.35     23.91 o 
   6   1  16      197.72      207.54     31.87 o 
   7   1  16       42.69       39.64     23.99 o 
   8   1  16        7.41       16.03     20.91 o 
   9   1  16        3.37       40.33     23.64 o 
  10   1  16        0.40       47.83     27.75 o 
 -10   2  16        8.92       11.92     89.46 o 
  -9   2  16        7.79       19.69     82.56 o 
  -8   2  16      256.98      382.92     70.07 o 
  -7   2  16       14.31        8.28     45.44 o 
  -6   2  16       23.25      123.15     84.49 o 
  -5   2  16       15.61       40.02     39.21 o 
  -4   2  16      451.76      441.33    105.47 o 
  -3   2  16      183.58      132.18     32.58 o 
  -2   2  16       54.97       49.50     24.90 o 
  -1   2  16      224.06      248.52     39.76 o 
   0   2  16       83.71      156.63     26.73 o 
   1   2  16       11.42       13.91     20.99 o 
   2   2  16       27.60        7.06     20.53 o 
   3   2  16      132.02      170.64     49.59 o 
   4   2  16        4.22        3.34     18.29 o 
   5   2  16      171.78      209.12     36.79 o 
   6   2  16        5.06       16.30     28.18 o 
   7   2  16       44.15       54.12     23.30 o 
   8   2  16      100.99      149.67     26.45 o 
   9   2  16        3.83       21.93     29.19 o 
  -9   3  16      359.64      441.15     77.67 o 
  -8   3  16        2.27       84.46    112.93 o 
  -7   3  16       69.13        8.84     80.62 o 
  -6   3  16      174.15       62.69     37.68 o 
  -5   3  16       96.98       33.68     33.40 o 
  -4   3  16      289.47      316.17     37.83 o 
  -3   3  16      127.83      197.70     27.20 o 
  -2   3  16        8.52       20.31     23.68 o 
  -1   3  16      419.53      508.76     32.88 o 
   0   3  16      310.15      327.81     30.54 o 
   1   3  16       46.70       24.19     21.06 o 
   2   3  16       31.40       53.66     32.82 o 
   3   3  16      292.31      274.47     49.47 o 
   4   3  16       40.02       45.12     36.87 o 
   5   3  16       14.89       -5.24     20.00 o 
   6   3  16       85.08      101.34     42.76 o 
   7   3  16       27.23       38.88     26.76 o 
   8   3  16        0.06       47.94     27.50 o 
  -8   4  16      237.39      278.27     48.33 o 
  -7   4  16        1.22       43.36     37.28 o 
  -6   4  16        1.04        7.62     32.34 o 
  -5   4  16        0.02       -5.01     31.38 o 
  -4   4  16      206.23      167.88     46.39 o 
  -3   4  16      153.95      190.61     43.63 o 
  -2   4  16        7.66       -0.76     20.55 o 
  -1   4  16      115.88      155.02     26.20 o 
   0   4  16       72.15       64.15     25.05 o 
   1   4  16       10.73       -6.67     19.06 o 
   2   4  16       68.38       60.54     28.71 o 
   3   4  16       43.27        4.68     21.11 o 
   4   4  16        1.81       -0.91     20.01 o 
   5   4  16      121.42       94.27     25.58 o 
   6   4  16        0.60      -13.35     23.15 o 
   7   4  16        3.53       15.64     29.77 o 
  -6   5  16        2.38       62.61     38.15 o 
  -5   5  16       26.04       61.34     36.72 o 
  -4   5  16        0.83       57.67     25.70 o 
  -3   5  16       15.73       50.23     27.21 o 
  -2   5  16       16.57       56.74     24.58 o 
  -1   5  16       52.06       37.86     25.13 o 
   0   5  16       35.48       71.14     40.20 o 
   1   5  16        0.26        1.06     21.37 o 
   2   5  16       54.95       75.10     48.04 o 
   3   5  16       99.71      115.22     43.81 o 
   4   5  16        6.66      -16.43     37.55 o 
   5   5  16        0.36        0.23     36.45 o 
  -1   6  16        0.52       -9.26     41.42 o 
   0   6  16       67.45       62.03     39.64 o 
 -10   1  17        5.94       -7.90     98.85 o 
  -9   1  17       19.68       82.97     71.21 o 
  -8   1  17        0.17      -32.41     63.47 o 
  -7   1  17        0.25      -10.94     41.55 o 
  -6   1  17        0.56       86.49     45.99 o 
  -5   1  17        8.37       25.81     28.22 o 
  -4   1  17        3.46        7.45     22.25 o 
  -3   1  17       94.00       97.45     30.19 o 
  -2   1  17       13.65       28.23     25.95 o 
  -1   1  17       23.01       29.85     21.10 o 
   0   1  17        1.78        9.54     19.58 o 
   1   1  17        2.33       -1.86     20.10 o 
   2   1  17        5.28       -3.44     20.03 o 
   3   1  17        9.31       20.32     21.96 o 
   4   1  17       83.48       35.77     40.59 o 
   5   1  17        2.67        9.34     19.63 o 
   6   1  17       41.77       50.94     24.31 o 
   7   1  17       25.47       86.85     34.27 o 
   8   1  17        6.15       84.45     29.55 o 
   9   1  17        4.89       62.03     29.61 o 
  -9   2  17       30.87       26.39     65.94 o 
  -8   2  17       10.02      101.13     67.53 o 
  -7   2  17       38.74      138.06     99.95 o 
  -6   2  17       22.64       11.83     31.68 o 
  -5   2  17       20.95       13.34     33.54 o 
  -4   2  17       21.12       59.09     40.31 o 
  -3   2  17       26.16       68.48     35.34 o 
  -2   2  17       10.90      -12.03     25.74 o 
  -1   2  17       46.48       51.76     25.93 o 
   0   2  17        0.37       17.37     19.50 o 
   1   2  17       33.51       37.43     24.97 o 
   2   2  17      128.43      140.11     28.70 o 
   3   2  17        6.78       22.76     20.33 o 
   4   2  17       11.04        6.47     22.61 o 
   5   2  17       51.89       38.01     24.24 o 
   6   2  17      110.86       74.12     28.45 o 
   7   2  17        2.56       23.33     26.35 o 
   8   2  17       20.77       18.04     25.92 o 
  -8   3  17       27.14       33.13     81.73 o 
  -7   3  17        0.01        1.60     29.83 o 
  -6   3  17        2.53       31.80     36.68 o 
  -5   3  17       90.83       72.82     35.39 o 
  -4   3  17       22.13        7.73     38.66 o 
  -3   3  17      447.43      472.94     40.25 o 
  -2   3  17       29.18       32.25     25.98 o 
  -1   3  17      196.30      175.66     30.20 o 
   0   3  17       53.70       44.50     23.19 o 
   1   3  17       35.91       40.49     28.94 o 
   2   3  17        2.44        2.65     22.66 o 
   3   3  17        0.07      -16.31     23.26 o 
   4   3  17       91.77       51.28     27.27 o 
   5   3  17        1.80        2.22     24.86 o 
   6   3  17       72.09       97.64     27.93 o 
   7   3  17        0.01       -0.97     20.31 o 
  -7   4  17        2.60       50.79     34.37 o 
  -6   4  17        8.15       19.45     31.31 o 
  -5   4  17       47.94       33.43     32.95 o 
  -4   4  17       71.69       34.23     26.40 o 
  -3   4  17       31.08       27.49     27.03 o 
  -2   4  17       28.60       85.44     36.80 o 
  -1   4  17       21.72       16.87     24.08 o 
   0   4  17       25.25       33.96     25.30 o 
   1   4  17       89.67      103.88     25.39 o 
   2   4  17       36.48       18.77     25.51 o 
   3   4  17       50.40       73.20     28.09 o 
   4   4  17        5.63       29.49     24.53 o 
   5   4  17        0.00       45.16     27.61 o 
   6   4  17       22.28       72.71     28.72 o 
  -5   5  17      156.45      150.76     54.67 o 
  -4   5  17       68.58       96.64     31.82 o 
  -3   5  17      364.03      389.41     59.07 o 
  -2   5  17       44.53       86.00     31.85 o 
  -1   5  17      212.93      167.34     30.90 o 
   0   5  17       88.80      162.03     47.43 o 
   1   5  17      108.27      153.02     52.08 o 
   2   5  17        2.42       59.09     39.12 o 
   3   5  17        6.72       53.70     42.76 o 
   4   5  17       36.75      109.19     42.87 o 
  -9   0  18       90.06      166.77    105.47 o 
  -8   0  18       96.01       80.07    102.71 o 
  -7   0  18       17.13       84.49     75.10 o 
  -6   0  18       38.55       75.65     68.48 o 
  -4   0  18      173.42      114.31     42.52 o 
  -3   0  18      115.51       82.83     32.03 o 
  -2   0  18       17.00      -12.15     35.34 o 
  -1   0  18        4.01       17.62     44.73 o 
   0   0  18       51.64       55.07     26.79 o 
   1   0  18      742.57      871.72    112.10 o 
   2   0  18      170.78      159.04     48.60 o 
   3   0  18      379.40      330.78     45.28 o 
   4   0  18       30.74       38.10     39.76 o 
   5   0  18      112.76      102.71     46.39 o 
   6   0  18       78.18       70.13     34.79 o 
   7   0  18      101.07      122.59     49.15 o 
   8   0  18       82.83       88.36     42.52 o 
  -9   1  18      189.55      137.97     70.13 o 
  -8   1  18       99.60      243.11     62.27 o 
  -7   1  18       99.86       64.52     56.52 o 
  -6   1  18        0.89       54.67     85.59 o 
  -5   1  18       13.20        0.55     34.24 o 
  -4   1  18      620.02      607.62     42.47 o 
  -3   1  18       45.79       59.87     29.84 o 
  -2   1  18       13.18       15.14     23.57 o 
  -1   1  18       44.52       21.23     23.45 o 
   0   1  18       29.53       19.65     22.13 o 
   1   1  18      142.92      200.53     31.29 o 
   2   1  18       36.70        9.37     21.61 o 
   3   1  18      367.28      413.35     50.96 o 
   4   1  18      210.19      207.03     31.36 o 
   5   1  18       47.02      185.27    101.46 o 
   6   1  18       34.18      117.17     54.12 o 
   7   1  18       28.69       37.75     31.23 o 
   8   1  18        0.27       36.47     29.79 o 
  -8   2  18       41.24      102.17     91.67 o 
  -7   2  18        4.43       44.86     47.77 o 
  -6   2  18        0.04      -19.17     43.35 o 
  -5   2  18        4.92       33.69     44.18 o 
  -4   2  18      189.13      166.30     32.38 o 
  -3   2  18        0.29      -15.13     26.88 o 
  -2   2  18       17.50       20.62     27.60 o 
  -1   2  18       16.29       21.52     24.81 o 
   0   2  18        5.84       54.36     32.26 o 
   1   2  18      176.82      189.95     34.36 o 
   2   2  18       84.23      149.58     52.46 o 
   3   2  18       76.87       73.11     27.90 o 
   4   2  18        0.00        1.91     22.66 o 
   5   2  18       86.55       81.79     28.68 o 
   6   2  18       12.37        8.72     24.49 o 
   7   2  18      144.66      258.86     55.16 o 
  -7   3  18        0.70      -42.55     42.55 o 
  -6   3  18        0.59       97.41     39.51 o 
  -5   3  18      111.47       33.69     45.83 o 
  -4   3  18       77.96       72.73     30.02 o 
  -3   3  18       21.83       15.57     27.18 o 
  -2   3  18       33.39       59.91     26.60 o 
  -1   3  18       28.51       50.34     27.32 o 
   0   3  18       59.49       52.76     26.75 o 
   1   3  18       13.22       -1.70     19.38 o 
   2   3  18       54.35       81.69     29.78 o 
   3   3  18       99.89      126.16     38.33 o 
   4   3  18       33.60        5.56     25.51 o 
   5   3  18        0.02       52.15     27.12 o 
   6   3  18       34.14       39.88     29.98 o 
  -6   4  18        2.91       42.72     49.15 o 
  -5   4  18        1.25       70.68     45.83 o 
  -4   4  18       85.51       67.11     29.52 o 
  -3   4  18        0.01       43.25     25.39 o 
  -2   4  18       34.85       79.18     29.72 o 
  -1   4  18       10.42       52.70     27.64 o 
   0   4  18        2.65       -3.63     22.82 o 
   1   4  18        0.36      -25.71     25.71 o 
   2   4  18       29.77       21.26     27.15 o 
   3   4  18        9.96       31.67     35.45 o 
   4   4  18        0.14       52.42     38.67 o 
   5   4  18       14.80       18.65     27.31 o 
  -2   5  18        3.70       23.46     27.51 o 
  -1   5  18        7.26       -9.09     34.81 o 
   0   5  18        6.68        9.60     25.12 o 
   1   5  18       65.21       95.32     45.75 o 
  -8   1  19       10.56      190.34    109.89 o 
  -7   1  19       47.13       80.07     81.18 o 
  -6   1  19       31.16       87.80     50.80 o 
  -5   1  19       12.94        1.63     25.58 o 
  -4   1  19       11.51        0.25     22.47 o 
  -3   1  19        0.78        3.32     27.20 o 
  -2   1  19        2.36       10.94     22.98 o 
  -1   1  19       25.26       12.46     24.07 o 
   0   1  19        2.33       11.64     23.80 o 
   1   1  19        8.44       18.49     25.03 o 
   2   1  19        4.54        3.81     21.13 o 
   3   1  19       14.46       19.34     29.94 o 
   4   1  19        0.86       17.62     30.21 o 
   5   1  19        5.43       34.30     28.43 o 
   6   1  19        6.28       56.40     33.41 o 
   7   1  19        8.80      122.35     36.82 o 
  -7   2  19       49.74      102.78     45.96 o 
  -6   2  19        0.11       57.98     51.91 o 
  -5   2  19        2.48        8.10     27.60 o 
  -4   2  19       22.88        9.37     25.35 o 
  -3   2  19        0.27       16.02     30.82 o 
  -2   2  19        6.75      -18.46     24.77 o 
  -1   2  19        0.79       26.04     24.64 o 
   0   2  19       27.10       40.18     22.55 o 
   1   2  19      124.91      165.86     36.75 o 
   2   2  19       41.74      112.41     41.32 o 
   3   2  19        1.02       34.52     26.81 o 
   4   2  19       14.40       42.55     26.56 o 
   5   2  19        8.92       39.22     26.16 o 
   6   2  19        0.28       43.63     33.13 o 
  -6   3  19        7.26       39.76     55.22 o 
  -5   3  19       49.13      128.11     35.15 o 
  -4   3  19        2.08       45.09     29.54 o 
  -3   3  19       33.57       43.89     36.17 o 
  -2   3  19        6.36       19.44     25.15 o 
  -1   3  19       66.17       59.40     28.56 o 
   0   3  19        0.59       44.64     28.87 o 
   1   3  19       52.40       67.41     40.86 o 
   2   3  19       28.35       39.33     27.64 o 
   3   3  19      132.29      127.05     49.86 o 
   4   3  19        0.35       35.38     45.30 o 
   5   3  19        9.92        1.81     27.01 o 
  -4   4  19        0.04       45.09     32.49 o 
  -3   4  19        0.67       16.74     25.60 o 
  -2   4  19       88.40      142.82     53.19 o 
  -1   4  19        4.58       23.48     27.68 o 
   0   4  19       53.66       71.14     29.61 o 
   1   4  19      218.16      270.42     63.87 o 
   2   4  19      120.04      130.65     31.75 o 
   3   4  19        5.44       57.35     29.29 o 
  -6   0  20       66.38       61.30     48.04 o 
  -5   0  20       96.31      146.89     51.36 o 
  -4   0  20       13.53        8.84     41.42 o 
  -3   0  20      106.07       92.77     39.76 o 
  -2   0  20        0.58       13.81     39.76 o 
  -1   0  20      108.86       95.53     51.36 o 
   0   0  20        2.65       -2.21     40.31 o 
   1   0  20       17.54       -1.10     37.00 o 
   2   0  20        0.30       14.36     34.24 o 
   3   0  20        0.00       93.33     49.70 o 
   4   0  20       88.95       54.12     48.60 o 
   5   0  20        1.13       61.85     40.31 o 
   6   0  20       90.38      170.64     56.33 o 
  -7   1  20       25.63       17.12     38.10 o 
  -6   1  20        1.67       35.18     27.75 o 
  -5   1  20        0.15       34.47     28.90 o 
  -4   1  20        6.97       40.93     34.20 o 
  -3   1  20       39.41       53.49     53.01 o 
  -2   1  20        6.72       30.63     27.47 o 
  -1   1  20      194.29      222.74     52.41 o 
   0   1  20      173.13      279.60     37.26 o 
   1   1  20      247.48      372.65     86.97 o 
   2   1  20        3.39       31.45     49.42 o 
   3   1  20       20.01       29.28     27.98 o 
   4   1  20       13.49       40.22     29.84 o 
   5   1  20      238.51      203.72     58.54 o 
   6   1  20       50.35       56.99     31.69 o 
  -6   2  20       56.46      128.12     59.09 o 
  -5   2  20       34.81       39.40     42.24 o 
  -4   2  20        0.61       48.77     33.83 o 
  -3   2  20       24.62       60.56     31.60 o 
  -2   2  20        4.37       45.32     27.39 o 
  -1   2  20        8.13       69.59     29.65 o 
   0   2  20       25.30        6.51     24.29 o 
   1   2  20        9.32       40.37     26.82 o 
   2   2  20       85.55      101.84     42.36 o 
   3   2  20       38.45       51.86     26.55 o 
   4   2  20       53.63      114.52     35.37 o 
   5   2  20       28.88       40.07     39.21 o 
  -4   3  20        0.01       37.79     34.51 o 
  -3   3  20        7.05       24.42     29.46 o 
  -2   3  20       54.75       50.18     30.18 o 
  -1   3  20       40.27      119.40     32.50 o 
   0   3  20       16.42       94.85     33.15 o 
   1   3  20      428.72      401.25     42.67 o 
   2   3  20        0.64       50.31     37.86 o 
   3   3  20       32.96       22.48     24.37 o 
  -5   1  21       38.95      112.07     61.85 o 
  -4   1  21        2.29       37.41     36.25 o 
  -3   1  21        4.99      119.41     37.41 o 
  -2   1  21        1.61        1.40     31.16 o 
  -1   1  21       67.22      102.65     31.96 o 
   0   1  21        0.72      -11.41     29.28 o 
   1   1  21        7.48       32.78     30.24 o 
   2   1  21        2.13      -17.57     32.17 o 
   3   1  21        5.60       30.42     31.74 o 
   4   1  21        1.16       41.77     61.85 o 
  -4   2  21        3.31       35.39     32.04 o 
  -3   2  21        6.47       31.13     30.86 o 
  -2   2  21        8.18       32.01     26.34 o 
  -1   2  21       23.21       72.95     32.79 o 
   0   2  21      129.19      174.66     34.39 o 
   1   2  21       68.13      130.50     34.43 o 
   2   2  21       26.97       70.37     51.91 o 
   3   2  21        1.10       25.58     33.96 o 
  -3   0  22       21.83       37.55     51.36 o 
  -2   0  22      220.73      271.14     56.33 o 
  -1   0  22      212.44      320.84     64.06 o 
   0   0  22       21.11       86.70     53.01 o 
   1   0  22      223.79      314.77     55.77 o 
  -2   1  22        0.23      -12.12     29.77 o 
  -1   1  22       17.38       26.57     38.13 o 
   0   1  22       25.14        3.66     31.03 o 
   1   1  22      112.06      120.49     40.95 o 
                                                 
